# Supplementary material for: Extracellularly Detectable Electrochemical Signals of Living Cells Originate from Metabolic Reactions
Source: Adv Sci (Weinh). 2023 Feb 3;10(9):2207084. doi: 10.1002/advs.202207084 (PMC10037963; doi:10.1002/advs.202207084)
Supplement: Supplementary file 2 — Supporting Information [file ADVS-10-2207084-s001.xlsx]

## Sheet: Figure S2A
Figure S2A
Potential	0	30	60	90	120	130	140	150	160
0.4	-4.2625e-07	1.10145e-06	1.84606e-06	1.67544e-06	2.27767e-06	9.37464e-06	6.23919e-06	8.66579e-07	1.98138e-06
0.395	-4.18022e-07	9.91503e-07	1.68297e-06	1.49861e-06	1.83544e-06	8.53595e-06	5.60172e-06	7.90881e-07	1.82413e-06
0.39	-4.09791e-07	8.89946e-07	1.52707e-06	1.33267e-06	1.43956e-06	7.75941e-06	5.01793e-06	7.33661e-07	1.68517e-06
0.385	-4.01557e-07	7.96774e-07	1.37835e-06	1.17761e-06	1.09005e-06	7.04501e-06	4.48783e-06	6.94921e-07	1.56449e-06
0.38	-3.93319e-07	7.11989e-07	1.23682e-06	1.03343e-06	7.86903e-07	6.39277e-06	4.01141e-06	6.74659e-07	1.46208e-06
0.375	-3.85078e-07	6.3559e-07	1.10247e-06	9.00139e-07	5.30115e-07	5.80267e-06	3.58868e-06	6.72876e-07	1.37796e-06
0.37	-3.76834e-07	5.67577e-07	9.75295e-07	7.77729e-07	3.42201e-07	5.28889e-06	3.23631e-06	7.27116e-07	1.32476e-06
0.365	-3.68587e-07	5.07951e-07	8.55307e-07	6.66203e-07	1.91708e-07	4.83431e-06	2.93898e-06	7.71856e-07	1.28451e-06
0.36	-3.60336e-07	4.5671e-07	7.42501e-07	5.6556e-07	7.8342e-08	4.43417e-06	2.67171e-06	8.18793e-07	1.25203e-06
0.355	-3.52083e-07	4.13856e-07	6.36878e-07	4.758e-07	-2.41858e-08	4.07019e-06	2.43897e-06	8.57509e-07	1.22924e-06
0.35	-3.43826e-07	3.79388e-07	5.38438e-07	3.96924e-07	-9.58072e-08	3.74235e-06	2.23151e-06	8.97389e-07	1.21153e-06
0.345	-3.35576e-07	3.66959e-07	4.5229e-07	3.37072e-07	-1.53203e-07	3.43627e-06	2.04182e-06	9.38095e-07	1.20023e-06
0.34	-3.27267e-07	3.60836e-07	3.72942e-07	2.87583e-07	-1.97432e-07	3.16196e-06	1.87372e-06	9.7884e-07	1.19029e-06
0.335	-3.18562e-07	3.57559e-07	2.98956e-07	2.46065e-07	-2.21245e-07	2.91269e-06	1.72265e-06	1.0199e-06	1.18667e-06
0.33	-3.10223e-07	3.57824e-07	2.28141e-07	2.13727e-07	-2.38198e-07	2.68856e-06	1.58504e-06	1.05444e-06	1.17761e-06
0.325	-3.02228e-07	3.60618e-07	1.62311e-07	1.89697e-07	-2.43711e-07	2.47607e-06	1.46536e-06	1.08427e-06	1.17042e-06
0.32	-2.93929e-07	3.69695e-07	1.0092e-07	1.72895e-07	-2.45689e-07	2.28445e-06	1.3592e-06	1.1108e-06	1.16495e-06
0.315	-2.85809e-07	3.82706e-07	5.26101e-08	1.62327e-07	-2.34218e-07	2.1038e-06	1.26375e-06	1.13127e-06	1.1532e-06
0.31	-2.77614e-07	4.00424e-07	1.3523e-08	1.56964e-07	-2.12675e-07	1.94114e-06	1.17959e-06	1.15733e-06	1.14552e-06
0.305	-2.69318e-07	4.18569e-07	-1.6921e-08	1.55649e-07	-1.9426e-07	1.78549e-06	1.10777e-06	1.17488e-06	1.13452e-06
0.3	-2.60927e-07	4.37091e-07	-4.05911e-08	1.57233e-07	-1.67429e-07	1.63777e-06	1.04142e-06	1.19511e-06	1.12261e-06
0.295	-2.52823e-07	4.55427e-07	-5.82751e-08	1.60771e-07	-1.40638e-07	1.48674e-06	9.80647e-07	1.21174e-06	1.10771e-06
0.29	-2.445e-07	4.76753e-07	-7.07196e-08	1.64953e-07	-1.10053e-07	1.35593e-06	9.23582e-07	1.2218e-06	1.09494e-06
0.285	-2.3618e-07	4.98434e-07	-7.88448e-08	1.69019e-07	-7.93369e-08	1.23982e-06	8.74903e-07	1.22966e-06	1.07791e-06
0.28	-2.28414e-07	5.19876e-07	-8.34901e-08	1.74194e-07	-4.16465e-08	1.12853e-06	8.28552e-07	1.23424e-06	1.05478e-06
0.275	-2.20182e-07	5.42264e-07	-8.53794e-08	1.80183e-07	-1.19699e-08	1.01527e-06	7.80872e-07	1.24009e-06	1.03964e-06
0.27	-2.1226e-07	5.63666e-07	-8.53537e-08	1.86922e-07	1.28424e-08	9.17718e-07	7.3594e-07	1.23572e-06	1.01783e-06
0.265	-2.03985e-07	5.83684e-07	-8.42703e-08	1.94061e-07	4.14654e-08	8.40481e-07	6.9797e-07	1.23196e-06	9.96855e-07
0.26	-1.96242e-07	6.01856e-07	-8.28742e-08	2.01047e-07	7.75379e-08	7.67997e-07	6.62198e-07	1.2255e-06	9.74057e-07
0.255	-1.88264e-07	6.18425e-07	-8.16782e-08	2.07577e-07	1.0336e-07	6.99913e-07	6.31307e-07	1.21816e-06	9.45945e-07
0.25	-1.80414e-07	6.36652e-07	-7.93363e-08	2.13803e-07	1.37845e-07	6.36677e-07	6.04615e-07	1.20745e-06	9.16553e-07
0.245	-1.73045e-07	6.55337e-07	-7.64163e-08	2.19569e-07	1.69054e-07	5.73912e-07	5.76528e-07	1.19222e-06	8.87161e-07
0.24	-1.65645e-07	6.69691e-07	-7.27799e-08	2.24944e-07	1.93979e-07	5.22971e-07	5.48434e-07	1.1724e-06	8.56208e-07
0.235	-1.57994e-07	6.83911e-07	-6.85494e-08	2.29595e-07	2.1327e-07	4.77324e-07	5.24954e-07	1.14464e-06	8.20028e-07
0.23	-1.51006e-07	6.92469e-07	-6.40758e-08	2.33064e-07	2.42075e-07	4.24851e-07	5.01667e-07	1.1197e-06	7.85064e-07
0.225	-1.43991e-07	7.00255e-07	-5.93312e-08	2.3528e-07	2.59562e-07	3.68698e-07	4.73432e-07	1.09459e-06	7.59885e-07
0.22	-1.37176e-07	7.0911e-07	-5.46091e-08	2.36102e-07	2.71178e-07	3.21585e-07	4.5083e-07	1.06765e-06	7.31072e-07
0.215	-1.30525e-07	7.16296e-07	-4.96319e-08	2.3561e-07	2.78715e-07	2.9041e-07	4.25798e-07	1.04201e-06	7.04324e-07
0.21	-1.23803e-07	7.20602e-07	-4.45535e-08	2.33569e-07	2.93632e-07	2.44519e-07	4.02339e-07	1.01897e-06	6.8029e-07
0.205	-1.17395e-07	7.19555e-07	-3.9452e-08	2.30029e-07	2.92726e-07	2.11853e-07	3.77414e-07	9.9081e-07	6.58214e-07
0.2	-1.11072e-07	7.16496e-07	-3.47259e-08	2.24845e-07	2.94181e-07	1.8252e-07	3.57511e-07	9.6128e-07	6.31062e-07
0.195	-1.04943e-07	7.09377e-07	-3.02495e-08	2.17881e-07	2.84854e-07	1.54076e-07	3.2612e-07	9.27851e-07	6.08026e-07
0.19	-9.88927e-08	7.01566e-07	-2.60674e-08	2.08971e-07	2.73883e-07	1.29513e-07	3.0122e-07	8.9456e-07	5.86786e-07
0.185	-9.3096e-08	6.90912e-07	-2.22782e-08	1.98522e-07	2.6173e-07	1.08266e-07	2.82237e-07	8.57421e-07	5.66928e-07
0.18	-8.75352e-08	6.78797e-07	-1.8737e-08	1.86648e-07	2.50675e-07	8.63982e-08	2.64713e-07	8.22707e-07	5.50423e-07
0.175	-8.18513e-08	6.6266e-07	-1.54431e-08	1.7366e-07	2.378e-07	6.16687e-08	2.45246e-07	7.91921e-07	5.36991e-07
0.17	-7.66637e-08	6.43718e-07	-1.2625e-08	1.59718e-07	2.16541e-07	4.63421e-08	2.24819e-07	7.51023e-07	5.15887e-07
0.165	-7.11614e-08	6.19174e-07	-1.04039e-08	1.44649e-07	1.95562e-07	3.10037e-08	1.94483e-07	7.0831e-07	4.92442e-07
0.16	-6.62033e-08	5.93304e-07	-8.68923e-09	1.28484e-07	1.77804e-07	8.65319e-09	1.70959e-07	6.67389e-07	4.6982e-07
0.155	-6.07648e-08	5.6841e-07	-7.32826e-09	1.11581e-07	1.50558e-07	-4.61028e-09	1.37657e-07	6.14203e-07	4.3852e-07
0.15	-5.54856e-08	5.42567e-07	-6.4843e-09	9.46952e-08	1.27463e-07	-8.57205e-09	1.08406e-07	5.57133e-07	3.97588e-07
0.145	-5.03312e-08	5.13703e-07	-6.28204e-09	7.78701e-08	1.02701e-07	-1.34222e-08	7.0817e-08	4.99281e-07	3.55101e-07
0.14	-4.5638e-08	4.80364e-07	-6.50778e-09	6.12401e-08	7.87017e-08	-1.73065e-08	4.48898e-08	4.3768e-07	3.05967e-07
0.135	-4.1393e-08	4.4723e-07	-7.36917e-09	4.49057e-08	5.12557e-08	-1.60569e-08	2.64494e-08	3.66095e-07	2.488e-07
0.13	-3.72736e-08	4.11494e-07	-8.91394e-09	2.89837e-08	2.95032e-08	-6.97253e-09	1.44714e-08	3.01324e-07	1.99802e-07
0.125	-3.33515e-08	3.77088e-07	-1.10646e-08	1.41733e-08	1.06524e-08	4.96212e-09	4.85848e-09	2.39042e-07	1.4806e-07
0.12	-2.93745e-08	3.43258e-07	-1.36918e-08	1.07095e-09	-5.21784e-09	2.41294e-08	5.3068e-10	1.69687e-07	1.00585e-07
0.115	-2.55014e-08	3.09744e-07	-1.63903e-08	-9.81121e-09	-1.58206e-08	4.72081e-08	9.14757e-10	1.11197e-07	6.1846e-08
0.11	-2.18179e-08	2.74899e-07	-1.93249e-08	-1.79187e-08	-1.95037e-08	7.83542e-08	7.50848e-09	6.25833e-08	3.38545e-08
0.105	-1.86464e-08	2.39814e-07	-2.23427e-08	-2.26476e-08	-1.60029e-08	1.12422e-07	1.53037e-08	2.88468e-08	2.16943e-08
0.1	-1.52141e-08	2.05639e-07	-2.5404e-08	-2.37909e-08	-6.57016e-09	1.58767e-07	2.71503e-08	9.56834e-09	2.56177e-08
0.095	-1.20851e-08	1.7312e-07	-2.81323e-08	-2.09121e-08	1.66724e-08	2.09745e-07	4.67131e-08	1.21738e-08	4.73519e-08
0.09	-9.33444e-09	1.44361e-07	-3.03231e-08	-1.31856e-08	4.65617e-08	2.67663e-07	8.35584e-08	3.6013e-08	8.63959e-08
0.085	-6.81387e-09	1.17993e-07	-3.17014e-08	-1.15858e-10	9.07593e-08	3.30202e-07	1.255e-07	7.83751e-08	1.47226e-07
0.08	-4.32358e-09	9.24154e-08	-3.20016e-08	1.87551e-08	1.49167e-07	4.00427e-07	1.72905e-07	1.47499e-07	2.30241e-07
0.075	-1.94482e-09	6.78356e-08	-3.11574e-08	4.37824e-08	2.13869e-07	4.74266e-07	2.29906e-07	2.35636e-07	3.26995e-07
0.07	-1.02949e-12	4.58544e-08	-2.8934e-08	7.50354e-08	2.9493e-07	5.59308e-07	3.05215e-07	3.37575e-07	4.41358e-07
0.065	1.48287e-09	2.72052e-08	-2.50215e-08	1.12446e-07	3.82641e-07	6.57814e-07	3.88256e-07	4.62945e-07	5.72847e-07
0.06	3.11325e-09	1.11249e-08	-1.91048e-08	1.56035e-07	4.8714e-07	7.6549e-07	4.77604e-07	6.068e-07	7.19026e-07
0.055	4.688e-09	-9.16224e-10	-1.09506e-08	2.0566e-07	6.03906e-07	8.72075e-07	5.76173e-07	7.64627e-07	8.73516e-07
0.05	6.19759e-09	-1.21607e-08	-4.64073e-10	2.61251e-07	7.26849e-07	9.86066e-07	6.79671e-07	9.27835e-07	1.03585e-06
0.045	6.84836e-09	-2.26021e-08	1.26428e-08	3.22109e-07	8.58363e-07	1.10932e-06	7.97238e-07	1.09086e-06	1.19539e-06
0.04	6.63113e-09	-3.25023e-08	2.85242e-08	3.87352e-07	9.92951e-07	1.22876e-06	9.21519e-07	1.25669e-06	1.35223e-06
0.035	6.7797e-09	-3.92618e-08	4.70755e-08	4.56349e-07	1.13541e-06	1.342e-06	1.04104e-06	1.41286e-06	1.50184e-06
0.03	6.93403e-09	-4.28956e-08	6.8411e-08	5.2817e-07	1.28059e-06	1.45742e-06	1.16611e-06	1.55513e-06	1.63917e-06
0.025	6.98675e-09	-4.5882e-08	9.24586e-08	6.02226e-07	1.42082e-06	1.56057e-06	1.29451e-06	1.69304e-06	1.76639e-06
0.02	6.56347e-09	-4.52456e-08	1.19248e-07	6.77333e-07	1.55943e-06	1.66374e-06	1.42362e-06	1.81646e-06	1.87537e-06
0.015	6.13194e-09	-4.4728e-08	1.48453e-07	7.52273e-07	1.69463e-06	1.75881e-06	1.54496e-06	1.92783e-06	1.97128e-06
0.01	5.51671e-09	-4.37811e-08	1.79619e-07	8.25715e-07	1.82025e-06	1.84476e-06	1.6552e-06	2.01839e-06	2.04568e-06
0.005	4.3997e-09	-4.25724e-08	2.12413e-07	8.95983e-07	1.94457e-06	1.9152e-06	1.76373e-06	2.09407e-06	2.09974e-06
0	3.11476e-09	-4.05619e-08	2.46237e-07	9.61621e-07	2.04976e-06	1.9843e-06	1.85649e-06	2.14959e-06	2.14283e-06
-0.005	1.05292e-09	-3.54923e-08	2.8077e-07	1.0213e-06	2.13127e-06	2.03986e-06	1.93955e-06	2.17986e-06	2.16394e-06
-0.01	-1.22155e-09	-3.21316e-08	3.15405e-07	1.074e-06	2.20615e-06	2.07943e-06	2.00979e-06	2.19075e-06	2.16934e-06
-0.015	-3.5722e-09	-2.75552e-08	3.49392e-07	1.11838e-06	2.26293e-06	2.09625e-06	2.06249e-06	2.17697e-06	2.15519e-06
-0.02	-6.28138e-09	-2.38538e-08	3.82036e-07	1.1535e-06	2.297e-06	2.10881e-06	2.09857e-06	2.13742e-06	2.12782e-06
-0.025	-9.47499e-09	-2.06985e-08	4.12566e-07	1.17834e-06	2.30371e-06	2.09856e-06	2.11222e-06	2.08484e-06	2.08367e-06
-0.03	-1.32305e-08	-1.83148e-08	4.40397e-07	1.19196e-06	2.29599e-06	2.08041e-06	2.10601e-06	2.01164e-06	2.02165e-06
-0.035	-1.71829e-08	-1.60713e-08	4.64994e-07	1.19403e-06	2.26141e-06	2.04056e-06	2.07666e-06	1.91655e-06	1.94135e-06
-0.04	-2.08612e-08	-1.6496e-08	4.8571e-07	1.18441e-06	2.20431e-06	1.98207e-06	2.02716e-06	1.80442e-06	1.84924e-06
-0.045	-2.51121e-08	-1.65026e-08	5.02205e-07	1.16319e-06	2.13104e-06	1.91288e-06	1.96875e-06	1.68391e-06	1.74026e-06
-0.05	-2.98408e-08	-1.66964e-08	5.14171e-07	1.13114e-06	2.03815e-06	1.83197e-06	1.88751e-06	1.54988e-06	1.61955e-06
-0.055	-3.54111e-08	-1.7102e-08	5.21333e-07	1.0889e-06	1.92944e-06	1.7421e-06	1.79811e-06	1.40941e-06	1.49054e-06
-0.06	-4.06703e-08	-1.90061e-08	5.23493e-07	1.03716e-06	1.81451e-06	1.64293e-06	1.70101e-06	1.26612e-06	1.35042e-06
-0.065	-4.62562e-08	-1.75272e-08	5.20507e-07	9.77363e-07	1.68643e-06	1.54298e-06	1.59282e-06	1.12842e-06	1.21444e-06
-0.07	-5.20165e-08	-1.64177e-08	5.12556e-07	9.10876e-07	1.55092e-06	1.44994e-06	1.47701e-06	9.89212e-07	1.07972e-06
-0.075	-5.80324e-08	-1.2753e-08	4.99762e-07	8.39473e-07	1.41402e-06	1.35484e-06	1.36191e-06	8.62755e-07	9.47044e-07
-0.08	-6.46551e-08	-6.88778e-09	4.825e-07	7.64459e-07	1.27571e-06	1.25645e-06	1.24038e-06	7.42804e-07	8.21321e-07
-0.085	-7.13263e-08	-4.03104e-10	4.61088e-07	6.87604e-07	1.12313e-06	1.15102e-06	1.11265e-06	6.21682e-07	6.96961e-07
-0.09	-7.87514e-08	7.10877e-09	4.35996e-07	6.1016e-07	9.84572e-07	1.04687e-06	9.87175e-07	5.14065e-07	5.88665e-07
-0.095	-8.63132e-08	1.69377e-08	4.07631e-07	5.33549e-07	8.54747e-07	9.35612e-07	8.69822e-07	4.26725e-07	4.87069e-07
-0.1	-9.45122e-08	3.09676e-08	3.76665e-07	4.59095e-07	7.34045e-07	8.21091e-07	7.5359e-07	3.45587e-07	3.93477e-07
-0.105	-1.02939e-07	4.83025e-08	3.43831e-07	3.88096e-07	6.14747e-07	7.16779e-07	6.4153e-07	2.74297e-07	3.14287e-07
-0.11	-1.11326e-07	6.95492e-08	3.09636e-07	3.21674e-07	5.00885e-07	6.16169e-07	5.34511e-07	2.17301e-07	2.42462e-07
-0.115	-1.20243e-07	9.57498e-08	2.74667e-07	2.60642e-07	3.96531e-07	5.35582e-07	4.3466e-07	1.69545e-07	1.91368e-07
-0.12	-1.29509e-07	1.25436e-07	2.39312e-07	2.05517e-07	3.00697e-07	4.6389e-07	3.44939e-07	1.26028e-07	1.42719e-07
-0.125	-1.38953e-07	1.58907e-07	2.04147e-07	1.56386e-07	2.18474e-07	3.93177e-07	2.68369e-07	8.9462e-08	1.03124e-07
-0.13	-1.48469e-07	1.98927e-07	1.69798e-07	1.13719e-07	1.5027e-07	3.29905e-07	2.01011e-07	6.22331e-08	7.39027e-08
-0.135	-1.58364e-07	2.45905e-07	1.37341e-07	7.78077e-08	9.50642e-08	2.78278e-07	1.39862e-07	3.64882e-08	4.77472e-08
-0.14	-1.68572e-07	2.99214e-07	1.07677e-07	4.89812e-08	6.01286e-08	2.30676e-07	9.1166e-08	2.46117e-08	3.04602e-08
-0.145	-1.79466e-07	3.57453e-07	8.22545e-08	2.70648e-08	4.21902e-08	1.80605e-07	5.35309e-08	2.42866e-08	2.08039e-08
-0.15	-1.90563e-07	4.24956e-07	6.24027e-08	1.2142e-08	3.05422e-08	1.33909e-07	1.6176e-08	2.1118e-08	1.06636e-08
-0.155	-2.01876e-07	4.99349e-07	4.94041e-08	3.92223e-09	3.18755e-08	9.65629e-08	-8.60624e-09	2.96086e-08	1.32446e-08
-0.16	-2.13085e-07	5.80905e-07	4.49183e-08	2.14064e-09	4.82024e-08	6.48452e-08	-3.09631e-08	5.2293e-08	2.52108e-08
-0.165	-2.25262e-07	6.73284e-07	5.07866e-08	6.84809e-09	7.69549e-08	4.48917e-08	-3.8374e-08	8.13879e-08	4.68819e-08
-0.17	-2.37337e-07	7.75064e-07	6.90528e-08	1.79293e-08	1.11607e-07	2.9911e-08	-3.57288e-08	1.22425e-07	7.9024e-08
-0.175	-2.49598e-07	8.85743e-07	1.01752e-07	3.55652e-08	1.70448e-07	1.48409e-08	-2.23624e-08	1.7812e-07	1.25573e-07
-0.18	-2.62167e-07	1.00262e-06	1.50812e-07	5.94795e-08	2.40293e-07	1.21074e-08	6.9471e-09	2.50139e-07	1.83569e-07
-0.185	-2.75047e-07	1.12733e-06	2.17999e-07	8.98301e-08	3.14677e-07	2.2122e-08	4.17178e-08	3.33907e-07	2.50239e-07
-0.19	-2.88089e-07	1.26336e-06	3.04658e-07	1.26138e-07	4.02071e-07	2.98409e-08	8.74774e-08	4.33936e-07	3.28319e-07
-0.195	-3.0072e-07	1.40998e-06	4.11995e-07	1.68501e-07	5.05313e-07	4.22584e-08	1.37346e-07	5.44023e-07	4.17995e-07
-0.2	-3.14009e-07	1.567e-06	5.40969e-07	2.17073e-07	6.12035e-07	5.87126e-08	1.91514e-07	6.64885e-07	5.14157e-07
-0.205	-3.27375e-07	1.73532e-06	6.91162e-07	2.72028e-07	7.42694e-07	8.71577e-08	2.57066e-07	7.99363e-07	6.17926e-07
-0.21	-3.41103e-07	1.91215e-06	8.61789e-07	3.33437e-07	8.79534e-07	1.15972e-07	3.26597e-07	9.39192e-07	7.2486e-07
-0.215	-3.55097e-07	2.09753e-06	1.05257e-06	4.0099e-07	1.03527e-06	1.48496e-07	4.19741e-07	1.09193e-06	8.3951e-07
-0.22	-3.68849e-07	2.29592e-06	1.26368e-06	4.74795e-07	1.20094e-06	1.91842e-07	5.13631e-07	1.25049e-06	9.58175e-07
-0.225	-3.82736e-07	2.50478e-06	1.49629e-06	5.55129e-07	1.38743e-06	2.38711e-07	6.19511e-07	1.41654e-06	1.0794e-06
-0.23	-3.97086e-07	2.73206e-06	1.75149e-06	6.42571e-07	1.57924e-06	2.91412e-07	7.39649e-07	1.58555e-06	1.19515e-06
-0.235	-4.11615e-07	2.97181e-06	2.03044e-06	7.37363e-07	1.77949e-06	3.59461e-07	8.64475e-07	1.75908e-06	1.30949e-06
-0.24	-4.26263e-07	3.22299e-06	2.33332e-06	8.39945e-07	1.99626e-06	4.34146e-07	1.00272e-06	1.93524e-06	1.42239e-06
-0.245	-4.41148e-07	3.48778e-06	2.66301e-06	9.50358e-07	2.22278e-06	5.10149e-07	1.14462e-06	2.10284e-06	1.52732e-06
-0.25	-4.55989e-07	3.76812e-06	3.01568e-06	1.069e-06	2.45562e-06	5.92091e-07	1.29722e-06	2.26964e-06	1.62659e-06
-0.255	-4.70664e-07	4.07359e-06	3.35353e-06	1.19852e-06	2.71082e-06	6.86804e-07	1.46068e-06	2.42931e-06	1.7153e-06
-0.26	-4.85402e-07	4.3954e-06	3.70605e-06	1.3364e-06	2.97529e-06	7.7444e-07	1.63422e-06	2.58231e-06	1.7977e-06
-0.265	-5.00203e-07	4.73358e-06	4.07323e-06	1.48264e-06	3.25578e-06	8.66709e-07	1.82371e-06	2.72816e-06	1.87351e-06
-0.27	-5.15067e-07	5.08811e-06	4.45506e-06	1.63724e-06	3.54891e-06	9.69806e-07	2.01401e-06	2.86245e-06	1.93873e-06
-0.275	-5.29994e-07	5.459e-06	4.85157e-06	1.8002e-06	3.85252e-06	1.072e-06	2.2163e-06	2.98453e-06	1.992e-06
-0.28	-5.44984e-07	5.84624e-06	5.26273e-06	1.97151e-06	4.16472e-06	1.17619e-06	2.41985e-06	3.09067e-06	2.02908e-06
-0.285	-5.60037e-07	6.24984e-06	5.68855e-06	2.15118e-06	4.4868e-06	1.28354e-06	2.62927e-06	3.18381e-06	2.05294e-06
-0.29	-5.75152e-07	6.66979e-06	6.12904e-06	2.33921e-06	4.81878e-06	1.39406e-06	2.84455e-06	3.26394e-06	2.06359e-06
-0.295	-5.90331e-07	7.1061e-06	6.58419e-06	2.53559e-06	5.16065e-06	1.50775e-06	3.06569e-06	3.33107e-06	2.06103e-06
-0.3	-6.05573e-07	7.55877e-06	7.05399e-06	2.74034e-06	5.51241e-06	1.6246e-06	3.29271e-06	3.38519e-06	2.04524e-06

## Sheet: Figure S2B-C
Figure S2B					Figure S2C
	Average	Std				Average	Std
0	0	0			0	1.937	0.04104
30	0	0			30	1.91033	0.02384
60	1.8469e-06	7.79361e-08			60	1.89633	0.01605
90	4.20645e-06	4.45048e-07			90	1.91867	0.01541
120	8.09187e-06	6.64261e-07			120	1.93567	0.02593
130	7.84078e-06	6.35488e-07			130	1.936	0.04944
140	7.42296e-06	5.5198e-07			140	1.91867	0.03044
150	7.63047e-06	5.04969e-07			150	1.93567	0.04421
160	7.56744e-06	1.48302e-07			160	1.92933	0.03163

## Sheet: Figure S3
Figure S3						Figure S3
Potential	D3	D4	D5	D6			ECD		CCK-8
0.4	2.24162e-06	1.52625e-07	7.91843e-06	8.5196e-06			Average	Std	Average	Std
0.395	1.98551e-06	5.14766e-08	7.32825e-06	7.86788e-06		DIV 3	7.76815e-06	3.16038e-07	2.017	0.02566
0.39	1.75424e-06	-3.35096e-08	6.77639e-06	7.26016e-06		DIV 4	7.71469e-06	3.94521e-07	2.033	0.03689
0.385	1.5478e-06	-1.02334e-07	6.26285e-06	6.69645e-06		DIV 5	8.29172e-06	4.96131e-07	2.049	0.04236
0.38	1.3662e-06	-1.54995e-07	5.78762e-06	6.17676e-06		DIV 6	9.63862e-06	2.50391e-07	2.14233	0.07808
0.375	1.20942e-06	-1.91495e-07	5.3507e-06	5.70107e-06
0.37	1.09879e-06	-2.01794e-07	4.95093e-06	5.27315e-06
0.365	9.98154e-07	-2.01735e-07	4.60592e-06	4.8928e-06
0.36	9.11003e-07	-1.82834e-07	4.28962e-06	4.5555e-06
0.355	8.3341e-07	-1.63181e-07	3.99696e-06	4.24093e-06
0.35	7.69273e-07	-1.38952e-07	3.7294e-06	3.95964e-06
0.345	7.11548e-07	-1.15105e-07	3.48502e-06	3.68857e-06
0.34	6.59381e-07	-9.5614e-08	3.26272e-06	3.44297e-06
0.335	6.22032e-07	-7.88837e-08	3.05279e-06	3.21528e-06
0.33	5.84013e-07	-7.05343e-08	2.85902e-06	3.00315e-06
0.325	5.52698e-07	-6.00793e-08	2.67533e-06	2.80556e-06
0.32	5.27351e-07	-5.18239e-08	2.50186e-06	2.62533e-06
0.315	5.05267e-07	-3.96363e-08	2.34429e-06	2.45308e-06
0.31	4.86699e-07	-1.73118e-08	2.19412e-06	2.29507e-06
0.305	4.69276e-07	-1.04413e-09	2.04863e-06	2.14531e-06
0.3	4.53857e-07	1.96729e-08	1.91423e-06	2.00515e-06
0.295	4.37046e-07	3.999e-08	1.7839e-06	1.87152e-06
0.29	4.25224e-07	6.22904e-08	1.65313e-06	1.75037e-06
0.285	4.14406e-07	7.93605e-08	1.53032e-06	1.63706e-06
0.28	4.0212e-07	9.59824e-08	1.41601e-06	1.52766e-06
0.275	3.91482e-07	1.19879e-07	1.29683e-06	1.42697e-06
0.27	3.80903e-07	1.33299e-07	1.19256e-06	1.32702e-06
0.265	3.73551e-07	1.53839e-07	1.09128e-06	1.23273e-06
0.26	3.66591e-07	1.71331e-07	9.98827e-07	1.14367e-06
0.255	3.58145e-07	1.86554e-07	9.07506e-07	1.05881e-06
0.25	3.51697e-07	2.001e-07	8.32796e-07	9.7698e-07
0.245	3.477e-07	2.15399e-07	7.56251e-07	9.06911e-07
0.24	3.43747e-07	2.27625e-07	6.82639e-07	8.36574e-07
0.235	3.31429e-07	2.28089e-07	6.1825e-07	7.71538e-07
0.23	3.22286e-07	2.31816e-07	5.62323e-07	7.07748e-07
0.225	3.1396e-07	2.38142e-07	5.06729e-07	6.48138e-07
0.22	3.04026e-07	2.38144e-07	4.62405e-07	5.88957e-07
0.215	2.93618e-07	2.40375e-07	4.11159e-07	5.34922e-07
0.21	2.85049e-07	2.3896e-07	3.65774e-07	4.83946e-07
0.205	2.66647e-07	2.33156e-07	3.22255e-07	4.34085e-07
0.2	2.54735e-07	2.23804e-07	2.78068e-07	3.88588e-07
0.195	2.35189e-07	2.14284e-07	2.33679e-07	3.4299e-07
0.19	2.19417e-07	2.0512e-07	1.89909e-07	3.00892e-07
0.185	2.01576e-07	1.89202e-07	1.55722e-07	2.60977e-07
0.18	1.84316e-07	1.76437e-07	1.23287e-07	2.24007e-07
0.175	1.6716e-07	1.64221e-07	9.21649e-08	1.84443e-07
0.17	1.42014e-07	1.41111e-07	6.86028e-08	1.47938e-07
0.165	1.19471e-07	1.19467e-07	4.01397e-08	1.18034e-07
0.16	1.00611e-07	1.04345e-07	2.20872e-08	9.39074e-08
0.155	7.57574e-08	8.01492e-08	3.0804e-09	7.35373e-08
0.15	5.64354e-08	5.94748e-08	-1.4358e-08	5.52182e-08
0.145	4.07414e-08	4.36206e-08	-2.54105e-08	3.6142e-08
0.14	2.95506e-08	2.98283e-08	-2.59807e-08	3.17636e-08
0.135	2.02421e-08	1.68366e-08	-2.31164e-08	3.20004e-08
0.13	1.46742e-08	9.02736e-09	-2.14744e-08	3.37038e-08
0.125	9.56141e-09	4.48563e-09	-1.12105e-08	4.2795e-08
0.12	1.00088e-08	1.14114e-09	5.71353e-09	6.26726e-08
0.115	2.09694e-08	7.56794e-09	2.92324e-08	9.1184e-08
0.11	3.65472e-08	2.09017e-08	6.47122e-08	1.26755e-07
0.105	5.94032e-08	4.04926e-08	9.81528e-08	1.67776e-07
0.1	9.07078e-08	6.65893e-08	1.47359e-07	2.14718e-07
0.095	1.36319e-07	1.0246e-07	2.06164e-07	2.76883e-07
0.09	1.85825e-07	1.43543e-07	2.79459e-07	3.55641e-07
0.085	2.42373e-07	1.96411e-07	3.60803e-07	4.46909e-07
0.08	3.07842e-07	2.59385e-07	4.48086e-07	5.48105e-07
0.075	3.78321e-07	3.29618e-07	5.44057e-07	6.59562e-07
0.07	4.58353e-07	4.09067e-07	6.39228e-07	7.85849e-07
0.065	5.52087e-07	5.03232e-07	7.56933e-07	9.18402e-07
0.06	6.54896e-07	6.10981e-07	8.71376e-07	1.05939e-06
0.055	7.6793e-07	7.27747e-07	9.8809e-07	1.2023e-06
0.05	8.82162e-07	8.45056e-07	1.1203e-06	1.35561e-06
0.045	1.00356e-06	9.68565e-07	1.25394e-06	1.5085e-06
0.04	1.13135e-06	1.09784e-06	1.38461e-06	1.66843e-06
0.035	1.25226e-06	1.22345e-06	1.51925e-06	1.82489e-06
0.03	1.37947e-06	1.3537e-06	1.6453e-06	1.97788e-06
0.025	1.50754e-06	1.48312e-06	1.76417e-06	2.11976e-06
0.02	1.6264e-06	1.60759e-06	1.87355e-06	2.26004e-06
0.015	1.74244e-06	1.72706e-06	1.98019e-06	2.38401e-06
0.01	1.84663e-06	1.8323e-06	2.07257e-06	2.49493e-06
0.005	1.94068e-06	1.92164e-06	2.1655e-06	2.58708e-06
0	2.01925e-06	2.00471e-06	2.23704e-06	2.66205e-06
-0.005	2.0846e-06	2.07011e-06	2.2906e-06	2.70732e-06
-0.01	2.14006e-06	2.12414e-06	2.32019e-06	2.74015e-06
-0.015	2.17189e-06	2.15505e-06	2.33947e-06	2.74632e-06
-0.02	2.19107e-06	2.17212e-06	2.33922e-06	2.73213e-06
-0.025	2.19356e-06	2.17384e-06	2.31703e-06	2.69822e-06
-0.03	2.17591e-06	2.16348e-06	2.27961e-06	2.64883e-06
-0.035	2.14161e-06	2.13364e-06	2.22466e-06	2.56826e-06
-0.04	2.09033e-06	2.08412e-06	2.16079e-06	2.47561e-06
-0.045	2.02747e-06	2.01858e-06	2.08423e-06	2.36158e-06
-0.05	1.94329e-06	1.94065e-06	1.98486e-06	2.2351e-06
-0.055	1.84785e-06	1.8419e-06	1.88082e-06	2.09496e-06
-0.06	1.74593e-06	1.73675e-06	1.76562e-06	1.9492e-06
-0.065	1.62672e-06	1.61721e-06	1.65256e-06	1.80128e-06
-0.07	1.50146e-06	1.48698e-06	1.53302e-06	1.6489e-06
-0.075	1.37599e-06	1.36063e-06	1.4056e-06	1.49746e-06
-0.08	1.24912e-06	1.23611e-06	1.28632e-06	1.34666e-06
-0.085	1.11362e-06	1.10225e-06	1.1649e-06	1.18959e-06
-0.09	9.80779e-07	9.7114e-07	1.04641e-06	1.04461e-06
-0.095	8.54731e-07	8.43281e-07	9.3206e-07	8.97535e-07
-0.1	7.25482e-07	7.20759e-07	8.20191e-07	7.69403e-07
-0.105	6.08536e-07	6.03685e-07	7.14309e-07	6.45056e-07
-0.11	4.99775e-07	4.98679e-07	6.19041e-07	5.3849e-07
-0.115	3.92794e-07	4.01131e-07	5.29598e-07	4.41966e-07
-0.12	3.02678e-07	3.11002e-07	4.46696e-07	3.49651e-07
-0.125	2.2388e-07	2.3443e-07	3.67908e-07	2.67794e-07
-0.13	1.57516e-07	1.7105e-07	3.06531e-07	1.94506e-07
-0.135	9.85511e-08	1.13954e-07	2.50568e-07	1.35533e-07
-0.14	5.59503e-08	7.02398e-08	2.00556e-07	8.37881e-08
-0.145	2.81935e-08	4.40173e-08	1.55826e-07	3.94244e-08
-0.15	3.72867e-09	2.18508e-08	1.18979e-07	1.56377e-08
-0.155	-7.92038e-09	1.10156e-08	8.83517e-08	-7.95809e-09
-0.16	-5.07843e-09	1.76978e-08	6.34123e-08	-1.1931e-08
-0.165	2.50612e-09	3.7212e-08	4.01544e-08	-9.25568e-09
-0.17	2.22598e-08	6.9949e-08	2.87799e-08	-4.72587e-09
-0.175	5.60968e-08	1.17246e-07	2.42744e-08	1.22181e-08
-0.18	1.05037e-07	1.82315e-07	2.42827e-08	3.94535e-08
-0.185	1.62703e-07	2.52185e-07	3.0319e-08	7.77556e-08
-0.19	2.39167e-07	3.34547e-07	4.12507e-08	1.21472e-07
-0.195	3.24616e-07	4.30242e-07	5.47582e-08	1.80768e-07
-0.2	4.20666e-07	5.30019e-07	7.79013e-08	2.46439e-07
-0.205	5.22759e-07	6.40388e-07	9.87906e-08	3.12378e-07
-0.21	6.37621e-07	7.62284e-07	1.25446e-07	3.91655e-07
-0.215	7.63287e-07	8.96701e-07	1.54957e-07	4.82929e-07
-0.22	8.93586e-07	1.04196e-06	1.93973e-07	5.79086e-07
-0.225	1.04207e-06	1.19572e-06	2.32309e-07	6.8408e-07
-0.23	1.20345e-06	1.3629e-06	2.66936e-07	8.01446e-07
-0.235	1.3698e-06	1.53693e-06	3.14704e-07	9.25348e-07
-0.24	1.54936e-06	1.72233e-06	3.7069e-07	1.06229e-06
-0.245	1.73865e-06	1.91641e-06	4.17612e-07	1.20966e-06
-0.25	1.94287e-06	2.1224e-06	4.74348e-07	1.35953e-06
-0.255	2.15306e-06	2.33731e-06	5.30119e-07	1.5115e-06
-0.26	2.38166e-06	2.56589e-06	5.82586e-07	1.67671e-06
-0.265	2.62053e-06	2.80203e-06	6.4581e-07	1.85168e-06
-0.27	2.86833e-06	3.05145e-06	7.0288e-07	2.02321e-06
-0.275	3.12885e-06	3.30786e-06	7.62902e-07	2.19722e-06
-0.28	3.39681e-06	3.57495e-06	8.26918e-07	2.37648e-06
-0.285	3.67377e-06	3.85159e-06	8.93754e-07	2.55954e-06
-0.29	3.95972e-06	4.13778e-06	9.6341e-07	2.74639e-06
-0.295	4.25467e-06	4.43352e-06	1.03589e-06	2.93703e-06
-0.3	4.55861e-06	4.73881e-06	1.11118e-06	3.13146e-06

## Sheet: Figure S4
Figure S4
Potential (V)	0 ng/mL	50 ng/mL	100 ng/mL	200 ng/mL		Potential (V)	0 ng/mL	50 ng/mL	100 ng/mL	200 ng/mL		Potential (V)	0 ng/mL	12.5 ng/mL	25 ng/mL	50 ng/mL	100 ng/mL	200 ng/mL		Potential (V)	0 ng/mL	12.5 ng/mL	25 ng/mL	50 ng/mL	100 ng/mL	200 ng/mL			Potential (V)	Control	DPBS	HEPES	Cultured media		Potential (V)	D.W	MMP-2
0.5	-1.01974e-06	-9.68755e-07	-1.41854e-06	-1.23218e-06		0.5	-4.58884e-07	1.14721e-07	1.07073e-07	1.91202e-08		0.4	8.56947e-07	6.54131e-07	7.41938e-07	6.97795e-07	8.98649e-07	6.88842e-07		0.4	4.88788e-07	2.55101e-07	3.11018e-07	3.82542e-07	1.34795e-07	6.88842e-07			0.8	-2.8846e-05	-2.19627e-05	-7.39759e-05	-2.83131e-05		0.7	-1.21248e-06	-1.21427e-06
0.499	-9.17768e-07	-8.79528e-07	-1.27158e-06	-1.13394e-06		0.499	-3.28867e-07	1.14721e-07	1.60609e-07	1.05161e-07		0.395	8.39891e-07	6.39632e-07	7.23347e-07	6.80706e-07	8.79436e-07	6.71641e-07		0.395	4.66496e-07	2.3782e-07	2.90607e-07	3.616e-07	1.21666e-07	6.71641e-07			0.799	-2.86675e-05	-2.18225e-05	-7.32398e-05	-2.79001e-05		0.699	-1.20864e-06	-1.20674e-06
0.498	-7.5206e-07	-7.39313e-07	-1.09641e-06	-1.01207e-06		0.498	-1.9885e-07	1.62521e-07	2.60034e-07	2.86802e-07		0.39	8.23323e-07	6.25623e-07	7.05331e-07	6.64212e-07	8.60851e-07	6.55063e-07		0.39	4.4469e-07	2.21113e-07	2.70792e-07	3.41285e-07	1.09027e-07	6.55063e-07			0.798	-2.83425e-05	-2.15229e-05	-7.18345e-05	-2.71812e-05		0.698	-1.20096e-06	-1.19922e-06
0.497	-6.24592e-07	-6.24592e-07	-9.9261e-07	-9.17561e-07		0.497	-9.94249e-08	2.67682e-07	3.28867e-07	3.91963e-07		0.385	8.07243e-07	6.12105e-07	6.87888e-07	6.48313e-07	8.42893e-07	6.3911e-07		0.385	4.23372e-07	2.0498e-07	2.51571e-07	3.21597e-07	9.6879e-08	6.3911e-07			0.797	-2.80174e-05	-2.12616e-05	-7.05343e-05	-2.65464e-05		0.697	-1.19329e-06	-1.19174e-06
0.496	-5.09871e-07	-5.35365e-07	-9.17768e-07	-8.24921e-07		0.496	-4.58884e-08	3.05923e-07	3.82403e-07	4.01524e-07		0.38	7.91649e-07	5.99078e-07	6.7102e-07	6.33009e-07	8.25562e-07	6.23781e-07		0.38	4.02541e-07	1.89421e-07	2.32946e-07	3.02537e-07	8.52212e-08	6.23781e-07			0.796	-2.77179e-05	-2.10067e-05	-6.93297e-05	-2.5904e-05		0.696	-1.18562e-06	-1.18427e-06
0.495	-4.3339e-07	-4.71631e-07	-8.39649e-07	-7.46892e-07		0.495	-3.05923e-08	2.86803e-07	4.20644e-07	4.11084e-07		0.375	7.76543e-07	5.86541e-07	6.54725e-07	6.18301e-07	8.08859e-07	6.09076e-07		0.375	3.82198e-07	1.74436e-07	2.14916e-07	2.84104e-07	7.4054e-08	6.09076e-07			0.795	-2.74566e-05	-2.07263e-05	-6.81538e-05	-2.53075e-05		0.695	-1.17794e-06	-1.17682e-06
0.494	-3.82403e-07	-3.9515e-07	-7.46779e-07	-6.7073e-07		0.494	3.05923e-08	3.44163e-07	4.43588e-07	4.20644e-07		0.37	7.61925e-07	5.74495e-07	6.39004e-07	6.04188e-07	7.92782e-07	5.94995e-07		0.37	3.62342e-07	1.60025e-07	1.97482e-07	2.66298e-07	6.33773e-08	5.94995e-07			0.794	-2.71698e-05	-2.04841e-05	-6.70257e-05	-2.47415e-05		0.694	-1.17027e-06	-1.16939e-06
0.493	-3.31416e-07	-3.44163e-07	-6.69752e-07	-5.96435e-07		0.493	3.05923e-08	4.11084e-07	4.89476e-07	4.78004e-07		0.365	7.47793e-07	5.62939e-07	6.23857e-07	5.9067e-07	7.77333e-07	5.81539e-07		0.365	3.42973e-07	1.46188e-07	1.80642e-07	2.49119e-07	5.31911e-08	5.81539e-07			0.793	-2.68766e-05	-2.02419e-05	-6.5955e-05	-2.42138e-05		0.693	-1.16259e-06	-1.16199e-06
0.492	-2.67682e-07	-2.80429e-07	-6.11299e-07	-5.24005e-07		0.492	1.07073e-07	4.68444e-07	5.50661e-07	5.35365e-07		0.36	7.34149e-07	5.51874e-07	6.09284e-07	5.77747e-07	7.62512e-07	5.68707e-07		0.36	3.24091e-07	1.32925e-07	1.64398e-07	2.32567e-07	4.34954e-08	5.68707e-07			0.792	-2.66153e-05	-1.99615e-05	-6.49034e-05	-2.37243e-05		0.692	-1.153e-06	-1.1546e-06
0.491	-1.91202e-07	-2.29442e-07	-5.55031e-07	-4.53443e-07		0.491	1.52961e-07	4.68444e-07	5.88901e-07	6.21405e-07		0.355	7.20993e-07	5.41299e-07	5.95285e-07	5.6542e-07	7.48317e-07	5.56499e-07		0.355	3.05697e-07	1.20236e-07	1.4875e-07	2.16643e-07	3.42903e-08	5.56499e-07			0.791	-2.6354e-05	-1.9681e-05	-6.39092e-05	-2.32425e-05		0.691	-1.14533e-06	-1.14724e-06
0.49	-1.40215e-07	-1.91202e-07	-4.94939e-07	-3.97492e-07		0.49	1.83554e-07	4.97124e-07	6.27141e-07	6.97886e-07		0.35	7.08323e-07	5.31215e-07	5.8186e-07	5.53688e-07	7.3475e-07	5.44915e-07		0.35	2.87791e-07	1.0812e-07	1.33696e-07	2.01346e-07	2.55757e-08	5.44915e-07			0.79	-2.60417e-05	-1.94261e-05	-6.29245e-05	-2.27912e-05		0.69	-1.13957e-06	-1.13989e-06
0.489	-8.92274e-08	-1.27468e-07	-4.23375e-07	-3.30663e-07		0.489	2.29442e-07	5.64045e-07	6.3479e-07	6.59646e-07		0.345	6.96141e-07	5.21622e-07	5.69009e-07	5.42551e-07	7.2181e-07	5.33956e-07		0.345	2.70371e-07	9.65789e-08	1.19238e-07	1.86677e-07	1.73516e-08	5.33956e-07			0.789	-2.57549e-05	-1.9203e-05	-6.19685e-05	-2.234e-05		0.689	-1.1319e-06	-1.13257e-06
0.488	-5.09871e-08	-1.01974e-07	-3.81857e-07	-2.78445e-07		0.488	2.60034e-07	5.44925e-07	6.65382e-07	7.17006e-07		0.34	6.84447e-07	5.12519e-07	5.56732e-07	5.32009e-07	7.09497e-07	5.23621e-07		0.34	2.53439e-07	8.56114e-08	1.05374e-07	1.72635e-07	9.61803e-09	5.23621e-07			0.788	-2.55063e-05	-1.89863e-05	-6.10411e-05	-2.19041e-05		0.688	-1.12423e-06	-1.12527e-06
0.487	-1.27468e-08	-5.09871e-08	-3.42524e-07	-2.28095e-07		0.487	2.7533e-07	5.16244e-07	7.26566e-07	7.93487e-07		0.335	6.7324e-07	5.03906e-07	5.45029e-07	5.22063e-07	6.97812e-07	5.1391e-07		0.335	2.36994e-07	7.52178e-08	9.21065e-08	1.5922e-07	2.375e-09	5.1391e-07			0.787	-2.52259e-05	-1.8725e-05	-6.01999e-05	-2.14987e-05		0.687	-1.11655e-06	-1.11799e-06
0.486	5.09871e-08	0	-2.89534e-07	-1.66864e-07		0.486	3.13571e-07	5.44925e-07	7.18918e-07	7.93487e-07		0.33	6.6252e-07	4.95784e-07	5.33899e-07	5.12712e-07	6.86754e-07	5.04823e-07		0.33	2.21037e-07	6.53982e-08	7.94339e-08	1.46432e-07	-4.3775e-09	5.04823e-07			0.786	-2.49263e-05	-1.84637e-05	-5.9435e-05	-2.10704e-05		0.686	-1.10888e-06	-1.11073e-06
0.485	7.64807e-08	1.27468e-08	-2.45284e-07	-1.20247e-07		0.485	3.74755e-07	5.92725e-07	7.1127e-07	8.31727e-07		0.325	6.52287e-07	4.88152e-07	5.23344e-07	5.03956e-07	6.76323e-07	4.9636e-07		0.325	2.05567e-07	5.61525e-08	6.73565e-08	1.34271e-07	-1.06395e-08	4.9636e-07			0.785	-2.46714e-05	-1.82215e-05	-5.85746e-05	-2.0688e-05		0.685	-1.1012e-06	-1.10349e-06
0.484	1.14721e-07	6.37339e-08	-1.72628e-07	-8.21887e-08		0.484	3.82403e-07	6.30966e-07	6.65382e-07	8.41287e-07		0.32	6.42542e-07	4.81011e-07	5.13363e-07	4.97217e-07	6.6652e-07	4.89842e-07		0.32	1.90584e-07	4.74808e-08	5.72966e-08	1.22738e-07	-1.64109e-08	4.89842e-07			0.784	-2.43973e-05	-1.79985e-05	-5.77047e-05	-2.0298e-05		0.684	-1.09545e-06	-1.09627e-06
0.483	1.65708e-07	1.14721e-07	-1.18545e-07	-4.5999e-08		0.483	3.97699e-07	6.30965e-07	7.18918e-07	8.22167e-07		0.315	6.33284e-07	4.74361e-07	5.03955e-07	4.91644e-07	6.57343e-07	4.84473e-07		0.315	1.76089e-07	3.9383e-08	4.84019e-08	1.11832e-07	-2.16919e-08	4.84473e-07			0.783	-2.41169e-05	-1.7769e-05	-5.68825e-05	-1.98773e-05		0.683	-1.08969e-06	-1.08907e-06
0.482	2.03948e-07	1.52961e-07	-1.10897e-07	-2.21063e-08		0.482	3.90051e-07	6.11845e-07	7.87751e-07	8.41287e-07		0.31	6.24513e-07	4.68201e-07	4.9791e-07	4.86303e-07	6.51155e-07	4.79485e-07		0.31	1.62081e-07	3.46478e-08	3.97392e-08	1.03914e-07	-2.64823e-08	4.79485e-07			0.782	-2.38428e-05	-1.75141e-05	-5.60603e-05	-1.95332e-05		0.682	-1.08202e-06	-1.0819e-06
0.481	2.42189e-07	1.78455e-07	-7.75732e-08	1.40362e-08		0.481	4.51236e-07	6.97886e-07	8.10695e-07	8.69968e-07		0.305	6.1623e-07	4.62532e-07	4.92403e-07	4.81396e-07	6.44388e-07	4.74777e-07		0.305	1.4856e-07	3.04503e-08	3.1511e-08	9.5417e-08	-3.07821e-08	4.74777e-07			0.781	-2.3556e-05	-1.72655e-05	-5.53433e-05	-1.9189e-05		0.681	-1.07434e-06	-1.07474e-06
0.48	2.67682e-07	2.03948e-07	-3.82403e-08	4.995e-08		0.48	4.97124e-07	7.36126e-07	8.7188e-07	9.27328e-07		0.3	6.08434e-07	4.57353e-07	4.87389e-07	4.75269e-07	6.40758e-07	4.69038e-07		0.3	1.35527e-07	2.67462e-08	2.20619e-08	9.00575e-08	-3.45915e-08	4.69038e-07			0.78	-2.32756e-05	-1.70042e-05	-5.46645e-05	-1.88066e-05		0.68	-1.06667e-06	-1.06761e-06
0.479	3.05923e-07	2.29442e-07	5.4629e-10	8.50977e-08		0.479	5.20069e-07	6.59646e-07	8.64232e-07	9.36888e-07		0.295	6.02968e-07	4.52664e-07	4.81861e-07	4.69738e-07	6.36622e-07	4.63698e-07		0.295	1.24823e-07	2.25277e-08	1.32094e-08	8.41917e-08	-3.79103e-08	4.63698e-07			0.779	-2.30143e-05	-1.67939e-05	-5.39762e-05	-1.84701e-05		0.679	-1.059e-06	-1.06049e-06
0.478	3.44163e-07	2.67682e-07	3.66015e-08	1.19993e-07		0.478	5.43013e-07	6.50086e-07	8.79528e-07	9.56008e-07		0.29	5.98856e-07	4.48467e-07	4.74972e-07	4.64895e-07	6.30484e-07	4.59881e-07		0.29	1.15474e-07	1.69484e-08	5.0453e-09	7.63245e-08	-4.07386e-08	4.59881e-07			0.778	-2.27849e-05	-1.66154e-05	-5.32879e-05	-1.81642e-05		0.678	-1.05324e-06	-1.0534e-06
0.477	3.82403e-07	3.18669e-07	5.89994e-08	1.54575e-07		0.477	5.27717e-07	6.88326e-07	8.79528e-07	9.75128e-07		0.285	5.94777e-07	4.44759e-07	4.68679e-07	4.60356e-07	6.25534e-07	4.562e-07		0.285	1.06157e-07	1.19655e-08	-2.81541e-09	6.96452e-08	-4.30764e-08	4.562e-07			0.777	-2.24917e-05	-1.63987e-05	-5.259e-05	-1.78429e-05		0.677	-1.04749e-06	-1.04633e-06
0.476	4.20644e-07	3.44163e-07	9.45083e-08	2.01109e-07		0.476	6.04197e-07	7.17006e-07	8.87176e-07	9.56008e-07		0.28	5.91046e-07	4.41542e-07	4.64083e-07	4.55784e-07	6.21457e-07	4.52227e-07		0.28	9.71891e-08	8.67891e-09	-1.07091e-08	6.38385e-08	-4.49236e-08	4.52227e-07			0.776	-2.22176e-05	-1.61884e-05	-5.19113e-05	-1.75294e-05		0.676	-1.03981e-06	-1.03927e-06
0.475	4.46137e-07	3.5691e-07	1.3548e-07	2.34504e-07		0.475	6.65382e-07	7.74367e-07	8.79528e-07	9.84689e-07		0.275	5.86071e-07	4.38816e-07	4.59362e-07	4.51633e-07	6.1661e-07	4.48653e-07		0.275	8.69761e-08	5.26791e-09	-1.8181e-08	5.72616e-08	-4.62803e-08	4.48653e-07			0.775	-2.19818e-05	-1.59144e-05	-5.12421e-05	-1.72082e-05		0.675	-1.03214e-06	-1.03224e-06
0.474	4.71631e-07	3.82403e-07	1.90655e-07	2.5492e-07		0.474	6.27141e-07	7.93487e-07	8.48935e-07	1.01337e-06		0.27	5.81756e-07	4.36665e-07	4.54958e-07	4.47634e-07	6.10839e-07	4.45037e-07		0.27	7.74241e-08	2.17313e-09	-2.55012e-08	4.97607e-08	-4.70618e-08	4.45037e-07			0.774	-2.1695e-05	-1.56785e-05	-5.05824e-05	-1.69022e-05		0.674	-1.02446e-06	-1.02523e-06
0.473	4.84378e-07	4.20644e-07	2.27803e-07	2.75158e-07		0.473	6.50086e-07	8.03047e-07	9.25416e-07	1.06117e-06		0.265	5.77814e-07	4.34976e-07	4.50359e-07	4.43757e-07	6.07373e-07	4.42087e-07		0.265	6.82448e-08	-1.11612e-09	-3.27004e-08	4.45655e-08	-4.73811e-08	4.42087e-07			0.773	-2.14528e-05	-1.55065e-05	-4.99419e-05	-1.66269e-05		0.673	-1.01871e-06	-1.01824e-06
0.472	5.09871e-07	4.58884e-07	2.29442e-07	3.07106e-07		0.472	7.1127e-07	8.22167e-07	9.40712e-07	1.07073e-06		0.26	5.73e-07	4.34266e-07	4.44285e-07	4.40018e-07	6.03596e-07	4.39088e-07		0.26	5.81928e-08	-5.88036e-09	-3.97607e-08	3.90584e-08	-4.67218e-08	4.39088e-07			0.772	-2.12553e-05	-1.52898e-05	-4.93013e-05	-1.6321e-05		0.672	-1.01295e-06	-1.01127e-06
0.471	5.48111e-07	4.71631e-07	2.30535e-07	3.38624e-07		0.471	7.18918e-07	8.22167e-07	9.33064e-07	1.08029e-06		0.255	5.68444e-07	4.33475e-07	4.38265e-07	4.37952e-07	6e-07	4.37179e-07		0.255	4.83997e-08	-1.05913e-08	-4.51482e-08	3.37329e-08	-4.61431e-08	4.37179e-07			0.771	-2.09939e-05	-1.50986e-05	-4.86321e-05	-1.60074e-05		0.671	-1.00528e-06	-1.00432e-06
0.47	5.73605e-07	4.84378e-07	2.70414e-07	3.70818e-07		0.47	7.1127e-07	7.93487e-07	9.4836e-07	1.11853e-06		0.25	5.64638e-07	4.32644e-07	4.32396e-07	4.34914e-07	5.96221e-07	4.34999e-07		0.25	3.93566e-08	-1.51502e-08	-5.15078e-08	2.82236e-08	-4.5605e-08	4.34999e-07			0.77	-2.07135e-05	-1.49265e-05	-4.79916e-05	-1.57168e-05		0.67	-9.97606e-07	-9.97391e-07
0.469	5.99099e-07	5.22618e-07	3.40339e-07	4.02167e-07		0.469	7.18918e-07	8.41287e-07	9.56008e-07	1.09941e-06		0.245	5.60311e-07	4.32094e-07	4.28762e-07	4.3201e-07	5.91028e-07	4.32475e-07		0.245	2.97916e-08	-1.74747e-08	-5.77334e-08	2.13013e-08	-4.47849e-08	4.32475e-07			0.769	-2.04713e-05	-1.47289e-05	-4.73798e-05	-1.54567e-05		0.669	-9.89932e-07	-9.9048e-07
0.468	6.24592e-07	5.48111e-07	3.62737e-07	4.20348e-07		0.468	7.26566e-07	8.31727e-07	1.04779e-06	1.12809e-06		0.24	5.57206e-07	4.32333e-07	4.24359e-07	4.3052e-07	5.86382e-07	4.31487e-07		0.24	2.14493e-08	-2.05678e-08	-6.25441e-08	1.49258e-08	-4.31768e-08	4.31487e-07			0.768	-2.02355e-05	-1.4474e-05	-4.67775e-05	-1.52349e-05		0.668	-9.84176e-07	-9.83589e-07
0.467	6.50086e-07	5.73605e-07	3.66561e-07	4.50773e-07		0.467	7.26566e-07	8.03047e-07	9.94249e-07	1.16633e-06		0.235	5.53575e-07	4.33101e-07	4.2071e-07	4.28771e-07	5.82348e-07	4.30054e-07		0.235	1.25813e-08	-2.29068e-08	-6.76151e-08	9.16177e-09	-4.10394e-08	4.30054e-07			0.767	-2.00252e-05	-1.42445e-05	-4.6223e-05	-1.50055e-05		0.667	-9.78421e-07	-9.76719e-07
0.466	6.75579e-07	5.86352e-07	3.98792e-07	4.79786e-07		0.466	7.41862e-07	8.79528e-07	9.02472e-07	1.18545e-06		0.23	5.51402e-07	4.33964e-07	4.17445e-07	4.27397e-07	5.78515e-07	4.2989e-07		0.23	5.17048e-09	-2.48622e-08	-7.23108e-08	3.59919e-09	-3.88065e-08	4.2989e-07			0.766	-1.98021e-05	-1.40724e-05	-4.56876e-05	-1.47455e-05		0.666	-9.70747e-07	-9.69871e-07
0.465	7.1382e-07	5.99099e-07	4.22282e-07	5.09004e-07		0.465	7.49511e-07	9.08208e-07	9.25416e-07	1.18545e-06		0.225	5.48721e-07	4.35984e-07	4.13144e-07	4.26489e-07	5.75032e-07	4.30145e-07		0.225	-2.74759e-09	-2.78536e-08	-7.65402e-08	-1.61377e-09	-3.54166e-08	4.30145e-07			0.765	-1.95217e-05	-1.38494e-05	-4.51236e-05	-1.45007e-05		0.665	-9.63073e-07	-9.63045e-07
0.464	7.39313e-07	6.24592e-07	4.5943e-07	5.38093e-07		0.464	7.41862e-07	8.69968e-07	1.0019e-06	1.13765e-06		0.22	5.4588e-07	4.38137e-07	4.09198e-07	4.26442e-07	5.7232e-07	4.31041e-07		0.22	-1.0826e-08	-3.04899e-08	-7.99087e-08	-6.0553e-09	-3.18945e-08	4.31041e-07			0.764	-1.92604e-05	-1.36327e-05	-4.45691e-05	-1.42636e-05		0.664	-9.55399e-07	-9.5624e-07
0.463	7.5206e-07	6.50086e-07	4.94939e-07	5.5423e-07		0.463	7.1127e-07	8.41287e-07	1.07073e-06	1.15677e-06		0.215	5.44205e-07	4.40769e-07	4.05757e-07	4.25358e-07	5.70133e-07	4.30722e-07		0.215	-1.7739e-08	-3.26215e-08	-8.43138e-08	-9.97213e-09	-2.78933e-08	4.30722e-07			0.763	-1.90437e-05	-1.34861e-05	-4.40337e-05	-1.40189e-05		0.663	-9.49644e-07	-9.4946e-07
0.462	7.64807e-07	6.75579e-07	4.97124e-07	5.69822e-07		0.462	7.1127e-07	8.60408e-07	1.06308e-06	1.18545e-06		0.21	5.41704e-07	4.43956e-07	4.03342e-07	4.24272e-07	5.68687e-07	4.3112e-07		0.21	-2.54776e-08	-3.37268e-08	-8.87213e-08	-1.31472e-08	-2.33367e-08	4.3112e-07			0.762	-1.88142e-05	-1.32885e-05	-4.34888e-05	-1.37895e-05		0.662	-9.43888e-07	-9.42702e-07
0.461	7.903e-07	6.88326e-07	4.9931e-07	5.97767e-07		0.461	8.25991e-07	8.31727e-07	1.02484e-06	1.22369e-06		0.205	5.39961e-07	4.47789e-07	4.00296e-07	4.25441e-07	5.66775e-07	4.32924e-07		0.205	-3.24581e-08	-3.54625e-08	-9.08741e-08	-1.67892e-08	-1.81339e-08	4.32924e-07			0.761	-1.85912e-05	-1.31101e-05	-4.29821e-05	-1.356e-05		0.661	-9.36215e-07	-9.35967e-07
0.46	8.28541e-07	7.26566e-07	5.35365e-07	6.26549e-07		0.46	9.02472e-07	8.69968e-07	1.0019e-06	1.24281e-06		0.2	5.37663e-07	4.52147e-07	3.96548e-07	4.25577e-07	5.64678e-07	4.34655e-07		0.2	-3.99932e-08	-3.79011e-08	-9.40598e-08	-2.06156e-08	-1.24062e-08	4.34655e-07			0.76	-1.83936e-05	-1.2938e-05	-4.24754e-05	-1.33535e-05		0.66	-9.28541e-07	-9.29257e-07
0.459	8.41287e-07	7.39313e-07	5.70327e-07	6.42188e-07		0.459	9.02472e-07	9.17768e-07	1.06308e-06	1.16633e-06		0.195	5.3662e-07	4.56526e-07	3.95596e-07	4.27251e-07	5.64648e-07	4.37365e-07		0.195	-4.62743e-08	-3.75438e-08	-9.57067e-08	-2.23754e-08	-6.65776e-09	4.37365e-07			0.759	-1.81642e-05	-1.27404e-05	-4.19783e-05	-1.31547e-05		0.659	-9.22785e-07	-9.2257e-07
0.458	8.54034e-07	7.39313e-07	5.76883e-07	6.70517e-07		0.458	8.56583e-07	9.08208e-07	1.10897e-06	1.18545e-06		0.19	5.36806e-07	4.62549e-07	3.94051e-07	4.2844e-07	5.64969e-07	4.3989e-07		0.19	-5.13249e-08	-3.77791e-08	-9.78389e-08	-2.37846e-08	7.34841e-10	4.3989e-07			0.758	-1.7922e-05	-1.25556e-05	-4.15003e-05	-1.29635e-05		0.658	-9.1703e-07	-9.15905e-07
0.457	8.79528e-07	7.77553e-07	6.11845e-07	6.98212e-07		0.457	9.56008e-07	8.98648e-07	1.13956e-06	1.27149e-06		0.185	5.37567e-07	4.68497e-07	3.93328e-07	4.31024e-07	5.6495e-07	4.43923e-07		0.185	-5.58019e-08	-3.71919e-08	-9.85767e-08	-2.55331e-08	8.05252e-09	4.43923e-07			0.757	-1.76734e-05	-1.23453e-05	-4.10128e-05	-1.27646e-05		0.657	-9.09356e-07	-9.09264e-07
0.456	9.05021e-07	7.903e-07	6.46808e-07	7.12047e-07		0.456	1.04779e-06	8.98648e-07	1.14721e-06	1.29061e-06		0.18	5.39008e-07	4.75306e-07	3.91711e-07	4.34687e-07	5.65674e-07	4.48403e-07		0.18	-5.95983e-08	-3.74994e-08	-9.82351e-08	-2.65388e-08	1.6231e-08	4.48403e-07			0.756	-1.74185e-05	-1.21668e-05	-4.05348e-05	-1.25428e-05		0.656	-9.01682e-07	-9.02646e-07
0.455	9.30515e-07	8.03047e-07	6.5391e-07	7.26147e-07		0.455	9.17768e-07	8.89088e-07	1.11662e-06	1.27149e-06		0.175	5.40417e-07	4.82632e-07	3.91897e-07	4.3851e-07	5.68022e-07	4.53785e-07		0.175	-6.34265e-08	-3.60033e-08	-9.77336e-08	-2.59202e-08	2.49266e-08	4.53785e-07			0.755	-1.7189e-05	-1.20011e-05	-4.00472e-05	-1.2344e-05		0.655	-8.94008e-07	-8.96051e-07
0.454	9.43262e-07	8.15794e-07	6.86687e-07	7.52688e-07		0.454	9.02472e-07	9.56008e-07	1.13191e-06	1.26193e-06		0.17	5.4163e-07	4.90199e-07	3.93275e-07	4.42826e-07	5.70035e-07	4.59506e-07		0.17	-6.74508e-08	-3.33156e-08	-9.67397e-08	-2.56373e-08	3.38627e-08	4.59506e-07			0.754	-1.70297e-05	-1.18418e-05	-3.95883e-05	-1.21528e-05		0.654	-8.88253e-07	-8.89481e-07
0.453	9.43262e-07	8.28541e-07	7.06353e-07	7.78667e-07		0.453	9.25416e-07	1.01337e-06	1.14721e-06	1.35753e-06		0.165	5.44157e-07	4.99699e-07	3.93806e-07	4.48026e-07	5.7332e-07	4.66406e-07		0.165	-7.01613e-08	-3.14758e-08	-9.48612e-08	-2.40819e-08	4.4732e-08	4.66406e-07			0.753	-1.68512e-05	-1.16633e-05	-3.9139e-05	-1.19539e-05		0.653	-8.82497e-07	-8.82935e-07
0.452	9.68755e-07	8.66781e-07	7.09631e-07	8.04288e-07		0.452	9.63657e-07	9.08208e-07	1.18545e-06	1.40533e-06		0.16	5.46997e-07	5.09503e-07	3.95195e-07	4.53612e-07	5.77585e-07	4.73915e-07		0.16	-7.25588e-08	-2.87762e-08	-9.25958e-08	-2.15466e-08	5.59058e-08	4.73915e-07			0.752	-1.66154e-05	-1.14785e-05	-3.86992e-05	-1.17474e-05		0.652	-8.74823e-07	-8.76412e-07
0.451	1.007e-06	8.92274e-07	7.23289e-07	8.3004e-07		0.451	1.06308e-06	8.79528e-07	1.16251e-06	1.35753e-06		0.155	5.50759e-07	5.19534e-07	3.98e-07	4.59988e-07	5.80631e-07	4.81989e-07		0.155	-7.40348e-08	-2.46615e-08	-8.95417e-08	-2.02299e-08	6.73067e-08	4.81989e-07			0.751	-1.63987e-05	-1.13e-05	-3.82595e-05	-1.15486e-05		0.651	-8.6715e-07	-8.69916e-07
0.45	1.01974e-06	8.92274e-07	7.30937e-07	8.43158e-07		0.45	9.86601e-07	9.27328e-07	1.13956e-06	1.34797e-06		0.15	5.54773e-07	5.30604e-07	4.00307e-07	4.67092e-07	5.86559e-07	4.90658e-07		0.15	-7.5258e-08	-2.10456e-08	-8.57592e-08	-1.60317e-08	7.97457e-08	4.90658e-07			0.75	-1.61948e-05	-1.11343e-05	-3.78101e-05	-1.14033e-05		0.65	-8.63313e-07	-8.63445e-07
0.449	1.03249e-06	9.17768e-07	7.82834e-07	8.56284e-07		0.449	9.71304e-07	9.75128e-07	1.13956e-06	1.35753e-06		0.145	5.60186e-07	5.42309e-07	4.04614e-07	4.75365e-07	5.92001e-07	5.00768e-07		0.145	-7.5082e-08	-1.54284e-08	-8.08074e-08	-1.23188e-08	9.28203e-08	5.00768e-07			0.749	-1.59908e-05	-1.09813e-05	-3.7399e-05	-1.12503e-05		0.649	-8.59476e-07	-8.56996e-07
0.448	1.05798e-06	9.43262e-07	8.18343e-07	8.69037e-07		0.448	1.03249e-06	1.03249e-06	1.17015e-06	1.35753e-06		0.14	5.66268e-07	5.54829e-07	4.08591e-07	4.84716e-07	5.98953e-07	5.12475e-07		0.14	-7.42376e-08	-1.0142e-08	-7.4778e-08	-7.09645e-09	1.0671e-07	5.12475e-07			0.748	-1.57741e-05	-1.08029e-05	-3.69784e-05	-1.10668e-05		0.648	-8.51802e-07	-8.50562e-07
0.447	1.07073e-06	9.56008e-07	8.06871e-07	8.93826e-07		0.447	1.01719e-06	1.03249e-06	1.26958e-06	1.41489e-06		0.135	5.72522e-07	5.6839e-07	4.15832e-07	4.94781e-07	6.06562e-07	5.2428e-07		0.135	-7.32212e-08	-1.59151e-09	-6.80347e-08	-1.21796e-09	1.21641e-07	5.2428e-07			0.747	-1.55638e-05	-1.06436e-05	-3.65195e-05	-1.08908e-05		0.647	-8.44128e-07	-8.44147e-07
0.446	1.08348e-06	9.68755e-07	8.20528e-07	9.1813e-07		0.446	1.04779e-06	9.94249e-07	1.25428e-06	1.49137e-06		0.13	5.80264e-07	5.82261e-07	4.22841e-07	5.05555e-07	6.14613e-07	5.36349e-07		0.13	-7.07171e-08	6.72785e-09	-6.05818e-08	5.10335e-09	1.36881e-07	5.36349e-07			0.746	-1.53216e-05	-1.04906e-05	-3.61371e-05	-1.0692e-05		0.646	-8.38373e-07	-8.37755e-07
0.445	1.10897e-06	9.81502e-07	8.42926e-07	9.29901e-07		0.445	1.04014e-06	9.84689e-07	1.20075e-06	1.46269e-06		0.125	5.88225e-07	5.98232e-07	4.2987e-07	5.18336e-07	6.23053e-07	5.50461e-07		0.125	-6.79927e-08	1.50666e-08	-5.11229e-08	1.18136e-08	1.54221e-07	5.50461e-07			0.745	-1.51177e-05	-1.02994e-05	-3.57738e-05	-1.05161e-05		0.645	-8.32617e-07	-8.31385e-07
0.444	1.13446e-06	9.94249e-07	8.78435e-07	9.5507e-07		0.444	1.03249e-06	1.01337e-06	1.1778e-06	1.36709e-06		0.12	5.96811e-07	6.15156e-07	4.37789e-07	5.31578e-07	6.31322e-07	5.6485e-07		0.12	-6.46442e-08	2.42953e-08	-4.12023e-08	1.83536e-08	1.72516e-07	5.6485e-07			0.744	-1.49647e-05	-1.01273e-05	-3.53819e-05	-1.04014e-05		0.644	-8.24943e-07	-8.25035e-07
0.443	1.13446e-06	1.007e-06	8.97555e-07	9.66465e-07		0.443	1.08603e-06	9.94248e-07	1.1931e-06	1.38621e-06		0.115	6.06722e-07	6.33357e-07	4.48478e-07	5.46936e-07	6.44696e-07	5.8199e-07		0.115	-5.99711e-08	3.6294e-08	-2.91659e-08	2.99974e-08	1.92086e-07	5.8199e-07			0.743	-1.47863e-05	-9.99347e-06	-3.49995e-05	-1.02714e-05		0.643	-8.17269e-07	-8.18706e-07
0.442	1.13446e-06	1.03249e-06	9.00833e-07	9.7728e-07		0.442	1.12427e-06	9.46448e-07	1.22369e-06	1.44357e-06		0.11	6.17514e-07	6.52927e-07	4.60781e-07	5.62914e-07	6.56649e-07	5.99323e-07		0.11	-5.44161e-08	4.99062e-08	-1.65087e-08	4.02211e-08	2.13026e-07	5.99323e-07			0.742	-1.45951e-05	-9.81502e-06	-3.46553e-05	-1.01031e-05		0.642	-8.11514e-07	-8.12404e-07
0.441	1.1727e-06	1.04524e-06	9.15583e-07	1.00051e-06		0.441	1.14721e-06	9.94249e-07	1.23134e-06	1.42445e-06		0.105	6.28547e-07	6.74058e-07	4.74084e-07	5.79544e-07	6.69215e-07	6.17277e-07		0.105	-4.86213e-08	6.45187e-08	-3.20004e-09	5.10573e-08	2.35526e-07	6.17277e-07			0.741	-1.44039e-05	-9.64931e-06	-3.43494e-05	-9.93484e-06		0.641	-8.05758e-07	-8.06127e-07
0.44	1.18545e-06	1.05798e-06	9.19407e-07	1.01075e-06		0.44	1.18545e-06	1.08985e-06	1.23134e-06	1.44357e-06		0.1	6.41337e-07	6.95848e-07	4.8793e-07	5.97267e-07	6.84109e-07	6.36319e-07		0.1	-4.10684e-08	7.96748e-08	1.12012e-08	6.42218e-08	2.58685e-07	6.36319e-07			0.74	-1.4168e-05	-9.51547e-06	-3.39765e-05	-9.78188e-06		0.64	-7.98085e-07	-7.99872e-07
0.439	1.18545e-06	1.07073e-06	9.36342e-07	1.0343e-06		0.439	1.12427e-06	1.08985e-06	1.26958e-06	1.43401e-06		0.095	6.53616e-07	7.19939e-07	5.01822e-07	6.17836e-07	6.98114e-07	6.58047e-07		0.095	-3.40268e-08	9.48767e-08	2.84481e-08	7.64969e-08	2.84146e-07	6.58047e-07			0.739	-1.39513e-05	-9.36888e-06	-3.35846e-05	-9.63656e-06		0.639	-7.92329e-07	-7.93639e-07
0.438	1.21094e-06	1.08348e-06	9.56008e-07	1.05776e-06		0.438	1.10897e-06	1.08985e-06	1.28487e-06	1.43401e-06		0.09	6.68432e-07	7.45829e-07	5.17769e-07	6.39843e-07	7.13727e-07	6.81414e-07		0.09	-2.44478e-08	1.12133e-07	4.71341e-08	9.038e-08	3.11406e-07	6.81414e-07			0.738	-1.3792e-05	-9.26053e-06	-3.32213e-05	-9.50655e-06		0.638	-7.88492e-07	-7.87431e-07
0.437	1.22369e-06	1.10897e-06	9.75675e-07	1.06764e-06		0.437	1.15486e-06	1.11853e-06	1.24663e-06	1.47225e-06		0.085	6.82931e-07	7.7298e-07	5.36239e-07	6.62511e-07	7.29629e-07	7.05605e-07		0.085	-1.51863e-08	1.31913e-07	6.64808e-08	1.04553e-07	3.39926e-07	7.05605e-07			0.737	-1.35881e-05	-9.10757e-06	-3.28389e-05	-9.37653e-06		0.637	-7.82737e-07	-7.81242e-07
0.436	1.23644e-06	1.12172e-06	9.9261e-07	1.07749e-06		0.436	1.21604e-06	1.09941e-06	1.23899e-06	1.45313e-06		0.08	6.99161e-07	8.02976e-07	5.56361e-07	6.86635e-07	7.46633e-07	7.31573e-07		0.08	-4.19398e-09	1.53344e-07	8.72829e-08	1.19827e-07	3.71292e-07	7.31573e-07			0.736	-1.33841e-05	-8.91e-06	-3.2466e-05	-9.22357e-06		0.636	-7.75063e-07	-7.75071e-07
0.435	1.24918e-06	1.13446e-06	9.95341e-07	1.08791e-06		0.435	1.23134e-06	1.07073e-06	1.26193e-06	1.52005e-06		0.075	7.16531e-07	8.35423e-07	5.76369e-07	7.14278e-07	7.63711e-07	7.6012e-07		0.075	7.9387e-09	1.74662e-07	1.11605e-07	1.35175e-07	4.05108e-07	7.6012e-07			0.735	-1.32184e-05	-8.7889e-06	-3.21506e-05	-9.07061e-06		0.635	-7.69307e-07	-7.68918e-07
0.434	1.24918e-06	1.14721e-06	1.01446e-06	1.11069e-06		0.434	1.14721e-06	1.05161e-06	1.30017e-06	1.52961e-06		0.07	7.34807e-07	8.70654e-07	5.96043e-07	7.4287e-07	7.83943e-07	7.89923e-07		0.07	2.09767e-08	1.95646e-07	1.36875e-07	1.53678e-07	4.41708e-07	7.89923e-07			0.734	-1.30718e-05	-8.65506e-06	-3.18064e-05	-8.93294e-06		0.634	-7.63552e-07	-7.62783e-07
0.433	1.27468e-06	1.15996e-06	1.05052e-06	1.13332e-06		0.433	1.13956e-06	1.01337e-06	1.31547e-06	1.50093e-06		0.065	7.54914e-07	9.09769e-07	6.19535e-07	7.72892e-07	8.04901e-07	8.2172e-07		0.065	3.58466e-08	2.20448e-07	1.63576e-07	1.72906e-07	4.82193e-07	8.2172e-07			0.733	-1.28934e-05	-8.47023e-06	-3.14622e-05	-8.80292e-06		0.633	-7.55878e-07	-7.56664e-07
0.432	1.31292e-06	1.1727e-06	1.07018e-06	1.14251e-06		0.432	1.17015e-06	1.07073e-06	1.31547e-06	1.56785e-06		0.06	7.76234e-07	9.52264e-07	6.4379e-07	8.05627e-07	8.28075e-07	8.56443e-07		0.06	5.19296e-08	2.46012e-07	1.92989e-07	1.9435e-07	5.26058e-07	8.56443e-07			0.732	-1.26703e-05	-8.30453e-06	-3.1185e-05	-8.69585e-06		0.632	-7.50123e-07	-7.50563e-07
0.431	1.32566e-06	1.18545e-06	1.07073e-06	1.1512e-06		0.431	1.20075e-06	1.15677e-06	1.32312e-06	1.56785e-06		0.055	7.99624e-07	9.98478e-07	6.69947e-07	8.41559e-07	8.52833e-07	8.94075e-07		0.055	7.00818e-08	2.73479e-07	2.256e-07	2.17378e-07	5.73641e-07	8.94075e-07			0.731	-1.24727e-05	-8.17068e-06	-3.08791e-05	-8.55819e-06		0.631	-7.46286e-07	-7.4448e-07
0.43	1.33841e-06	1.18545e-06	1.07182e-06	1.16035e-06		0.43	1.17015e-06	1.17589e-06	1.31547e-06	1.57741e-06		0.05	8.24169e-07	1.04939e-06	6.98246e-07	8.78943e-07	8.79625e-07	9.33547e-07		0.05	8.93891e-08	3.03087e-07	2.59662e-07	2.4244e-07	6.25926e-07	9.33547e-07			0.73	-1.2307e-05	-8.06871e-06	-3.05445e-05	-8.40523e-06		0.63	-7.4053e-07	-7.38413e-07
0.429	1.33841e-06	1.1982e-06	1.08985e-06	1.16969e-06		0.429	1.1931e-06	1.10897e-06	1.31547e-06	1.52961e-06		0.045	8.50214e-07	1.10526e-06	7.29155e-07	9.20114e-07	9.09036e-07	9.76806e-07		0.045	1.10196e-07	3.35306e-07	2.97512e-07	2.70122e-07	6.83158e-07	9.76806e-07			0.729	-1.21222e-05	-7.95399e-06	-3.02194e-05	-8.3058e-06		0.629	-7.32856e-07	-7.32358e-07
0.428	1.33841e-06	1.22369e-06	1.10788e-06	1.19236e-06		0.428	1.24663e-06	1.11853e-06	1.30782e-06	1.51049e-06		0.04	8.78301e-07	1.16727e-06	7.61195e-07	9.63971e-07	9.39235e-07	1.02268e-06		0.04	1.33047e-07	3.68656e-07	3.38048e-07	2.98591e-07	7.46541e-07	1.02268e-06			0.728	-1.19756e-05	-7.81377e-06	-2.99135e-05	-8.20638e-06		0.628	-7.27101e-07	-7.26319e-07
0.427	1.35116e-06	1.22369e-06	1.10842e-06	1.214e-06		0.427	1.20839e-06	1.20457e-06	1.27723e-06	1.57741e-06		0.035	9.08004e-07	1.23489e-06	7.96405e-07	1.01226e-06	9.70481e-07	1.07281e-06		0.035	1.57512e-07	4.05176e-07	3.83013e-07	3.28108e-07	8.15535e-07	1.07281e-06			0.727	-1.18163e-05	-7.65444e-06	-2.96458e-05	-8.0993e-06		0.627	-7.21346e-07	-7.20292e-07
0.426	1.37665e-06	1.22369e-06	1.11116e-06	1.23459e-06		0.426	1.24664e-06	1.18545e-06	1.30782e-06	1.56785e-06		0.03	9.40737e-07	1.3087e-06	8.33456e-07	1.06362e-06	1.00389e-06	1.12671e-06		0.03	1.85007e-07	4.43536e-07	4.31051e-07	3.59787e-07	8.90708e-07	1.12671e-06			0.726	-1.16059e-05	-7.55884e-06	-2.93781e-05	-7.93869e-06		0.626	-7.13672e-07	-7.14281e-07
0.425	1.40215e-06	1.24918e-06	1.14721e-06	1.24331e-06		0.425	1.26958e-06	1.19501e-06	1.37665e-06	1.61565e-06		0.025	9.74976e-07	1.38809e-06	8.74438e-07	1.11934e-06	1.04211e-06	1.18493e-06		0.025	2.14009e-07	4.85828e-07	4.83455e-07	3.96273e-07	9.71466e-07	1.18493e-06			0.725	-1.14402e-05	-7.41225e-06	-2.90627e-05	-7.80868e-06		0.625	-7.05998e-07	-7.08288e-07
0.424	1.40215e-06	1.26193e-06	1.18326e-06	1.23931e-06		0.424	1.25428e-06	1.17589e-06	1.37665e-06	1.63477e-06		0.02	1.01259e-06	1.47467e-06	9.15897e-07	1.17923e-06	1.08204e-06	1.24739e-06		0.02	2.46381e-07	5.28597e-07	5.40018e-07	4.34478e-07	1.05942e-06	1.24739e-06			0.724	-1.13128e-05	-7.26566e-06	-2.87567e-05	-7.70925e-06		0.624	-7.02161e-07	-7.02316e-07
0.423	1.41489e-06	1.27468e-06	1.18654e-06	1.24834e-06		0.423	1.26193e-06	1.16633e-06	1.34606e-06	1.55829e-06		0.015	1.05307e-06	1.56736e-06	9.60226e-07	1.24365e-06	1.12485e-06	1.31527e-06		0.015	2.8163e-07	5.74235e-07	6.01122e-07	4.75563e-07	1.15348e-06	1.31527e-06			0.723	-1.11789e-05	-7.16369e-06	-2.84795e-05	-7.60983e-06		0.623	-6.98324e-07	-6.96362e-07
0.422	1.42764e-06	1.30017e-06	1.1849e-06	1.27047e-06		0.422	1.29252e-06	1.27149e-06	1.33076e-06	1.58697e-06		0.01	1.09581e-06	1.66579e-06	1.00822e-06	1.31352e-06	1.17123e-06	1.38815e-06		0.01	3.1913e-07	6.23534e-07	6.67671e-07	5.20211e-07	1.25328e-06	1.38815e-06			0.722	-1.1026e-05	-6.97886e-06	-2.82022e-05	-7.5257e-06		0.622	-6.9065e-07	-6.90419e-07
0.421	1.42764e-06	1.30017e-06	1.186e-06	1.2922e-06		0.421	1.34606e-06	1.27149e-06	1.33076e-06	1.62521e-06		0.005	1.14273e-06	1.77027e-06	1.06048e-06	1.38781e-06	1.22129e-06	1.46632e-06		0.005	3.60817e-07	6.77108e-07	7.38639e-07	5.68537e-07	1.35913e-06	1.46632e-06			0.721	-1.08603e-05	-6.85139e-06	-2.7925e-05	-7.38803e-06		0.621	-6.84895e-07	-6.8449e-07
0.42	1.45313e-06	1.31292e-06	1.20566e-06	1.30089e-06		0.42	1.369e-06	1.23325e-06	1.30782e-06	1.64433e-06		0	1.19416e-06	1.88003e-06	1.11471e-06	1.46916e-06	1.27654e-06	1.55171e-06		0	4.07008e-07	7.32646e-07	8.16667e-07	6.2206e-07	1.47025e-06	1.55171e-06			0.72	-1.06818e-05	-6.71755e-06	-2.76382e-05	-7.25802e-06		0.62	-6.79139e-07	-6.78577e-07
0.419	1.47863e-06	1.32567e-06	1.24172e-06	1.30881e-06		0.419	1.369e-06	1.31929e-06	1.32312e-06	1.63477e-06		-0.005	1.25109e-06	1.99412e-06	1.17244e-06	1.55503e-06	1.33558e-06	1.64312e-06		-0.005	4.58695e-07	7.9169e-07	8.99209e-07	6.79369e-07	1.58572e-06	1.64312e-06			0.719	-1.05225e-05	-6.57734e-06	-2.73418e-05	-7.14329e-06		0.619	-6.71465e-07	-6.7268e-07
0.418	1.47863e-06	1.31292e-06	1.26138e-06	1.31644e-06		0.418	1.30782e-06	1.25237e-06	1.3996e-06	1.57741e-06		-0.01	1.31282e-06	2.11181e-06	1.23605e-06	1.64758e-06	1.39857e-06	1.74136e-06		-0.01	5.15187e-07	8.56613e-07	9.88446e-07	7.40628e-07	1.70478e-06	1.74136e-06			0.718	-1.03759e-05	-6.47536e-06	-2.70359e-05	-7.02093e-06		0.618	-6.63791e-07	-6.668e-07
0.417	1.47863e-06	1.33841e-06	1.26248e-06	1.33748e-06		0.417	1.32312e-06	1.14721e-06	1.40724e-06	1.60609e-06		-0.015	1.37901e-06	2.2323e-06	1.303e-06	1.74592e-06	1.46734e-06	1.84565e-06		-0.015	5.76143e-07	9.24868e-07	1.08346e-06	8.07672e-07	1.82663e-06	1.84565e-06			0.717	-1.02293e-05	-6.30966e-06	-2.67682e-05	-6.9215e-06		0.617	-6.59955e-07	-6.60939e-07
0.416	1.50412e-06	1.37665e-06	1.26138e-06	1.35868e-06		0.416	1.3996e-06	1.22369e-06	1.36136e-06	1.64433e-06		-0.02	1.45187e-06	2.35444e-06	1.37647e-06	1.85038e-06	1.54371e-06	1.95588e-06		-0.02	6.43764e-07	9.99647e-07	1.1846e-06	8.82314e-07	1.95014e-06	1.95588e-06			0.716	-1.00827e-05	-6.15669e-06	-2.65292e-05	-6.81443e-06		0.616	-6.56118e-07	-6.55094e-07
0.415	1.51687e-06	1.36391e-06	1.26302e-06	1.36707e-06		0.415	1.3843e-06	1.23325e-06	1.369e-06	1.65389e-06		-0.025	1.53128e-06	2.47796e-06	1.45681e-06	1.96064e-06	1.62486e-06	2.07321e-06		-0.025	7.17936e-07	1.0813e-06	1.29153e-06	9.61728e-07	2.07504e-06	2.07321e-06			0.715	-9.95523e-06	-6.07384e-06	-2.6252e-05	-6.715e-06		0.615	-6.48444e-07	-6.49263e-07
0.414	1.51687e-06	1.36391e-06	1.28105e-06	1.37492e-06		0.414	1.37665e-06	1.17589e-06	1.3996e-06	1.69213e-06		-0.03	1.61721e-06	2.60104e-06	1.54373e-06	2.07787e-06	1.7133e-06	2.19769e-06		-0.03	7.98628e-07	1.16953e-06	1.40545e-06	1.04844e-06	2.19948e-06	2.19769e-06			0.714	-9.78953e-06	-5.97187e-06	-2.59939e-05	-6.61558e-06		0.614	-6.42688e-07	-6.43447e-07
0.413	1.52961e-06	1.37665e-06	1.29908e-06	1.38236e-06		0.413	1.33841e-06	1.19501e-06	1.46078e-06	1.7495e-06		-0.035	1.7112e-06	2.72361e-06	1.63767e-06	2.20144e-06	1.81022e-06	2.32893e-06		-0.035	8.87383e-07	1.26478e-06	1.5257e-06	1.14363e-06	2.32343e-06	2.32893e-06			0.713	-9.6047e-06	-5.8444e-06	-2.57644e-05	-6.50086e-06		0.613	-6.36933e-07	-6.37647e-07
0.412	1.54236e-06	1.40215e-06	1.30017e-06	1.40283e-06		0.412	1.30782e-06	1.28105e-06	1.49137e-06	1.73994e-06		-0.04	1.81099e-06	2.84467e-06	1.73618e-06	2.32857e-06	1.91465e-06	2.46299e-06		-0.04	9.81935e-07	1.36459e-06	1.6495e-06	1.24633e-06	2.44586e-06	2.46299e-06			0.712	-9.42624e-06	-5.7233e-06	-2.55732e-05	-6.43967e-06		0.612	-6.31177e-07	-6.31861e-07
0.411	1.55511e-06	1.41489e-06	1.30072e-06	1.42309e-06		0.411	1.3996e-06	1.31929e-06	1.41489e-06	1.68257e-06		-0.045	1.91895e-06	2.96394e-06	1.8446e-06	2.46034e-06	2.02965e-06	2.60181e-06		-0.045	1.08466e-06	1.47433e-06	1.77795e-06	1.35961e-06	2.5665e-06	2.60181e-06			0.711	-9.2924e-06	-5.60858e-06	-2.53629e-05	-6.35554e-06		0.611	-6.27341e-07	-6.2609e-07
0.41	1.56785e-06	1.40215e-06	1.32038e-06	1.43142e-06		0.41	1.43019e-06	1.27149e-06	1.43784e-06	1.61565e-06		-0.05	2.03402e-06	3.08092e-06	1.96042e-06	2.59541e-06	2.15157e-06	2.74407e-06		-0.05	1.19449e-06	1.59146e-06	1.9097e-06	1.47979e-06	2.68485e-06	2.74407e-06			0.71	-9.15219e-06	-5.49386e-06	-2.50665e-05	-6.25612e-06		0.61	-6.21585e-07	-6.20331e-07
0.409	1.56785e-06	1.41489e-06	1.35644e-06	1.44021e-06		0.409	1.39195e-06	1.22369e-06	1.50667e-06	1.62521e-06		-0.055	2.15504e-06	3.19519e-06	2.08466e-06	2.73334e-06	2.28363e-06	2.88836e-06		-0.055	1.31028e-06	1.717e-06	2.0443e-06	1.61012e-06	2.80049e-06	2.88836e-06			0.709	-9.0056e-06	-5.37277e-06	-2.48562e-05	-6.17964e-06		0.609	-6.13911e-07	-6.14586e-07
0.408	1.56785e-06	1.44039e-06	1.3761e-06	1.44779e-06		0.408	1.3996e-06	1.23325e-06	1.44548e-06	1.68257e-06		-0.06	2.2822e-06	3.30763e-06	2.21441e-06	2.87254e-06	2.42119e-06	3.03243e-06		-0.06	1.4322e-06	1.84806e-06	2.18019e-06	1.74595e-06	2.9143e-06	3.03243e-06			0.708	-8.85901e-06	-5.21343e-06	-2.46555e-05	-6.06492e-06		0.608	-6.08156e-07	-6.08855e-07
0.407	1.59335e-06	1.45313e-06	1.3772e-06	1.45518e-06		0.407	1.369e-06	1.24281e-06	1.43019e-06	1.71125e-06		-0.065	2.41522e-06	3.41636e-06	2.35201e-06	3.01272e-06	2.56731e-06	3.17596e-06		-0.065	1.55998e-06	1.98698e-06	2.31705e-06	1.89034e-06	3.02439e-06	3.17596e-06			0.707	-8.68056e-06	-5.09234e-06	-2.43878e-05	-5.96549e-06		0.607	-6.04319e-07	-6.03142e-07
0.406	1.61884e-06	1.44039e-06	1.37556e-06	1.46223e-06		0.406	1.37665e-06	1.25237e-06	1.42254e-06	1.71126e-06		-0.07	2.552e-06	3.52273e-06	2.49346e-06	3.15194e-06	2.71953e-06	3.31744e-06		-0.07	1.69152e-06	2.12974e-06	2.45294e-06	2.04083e-06	3.13213e-06	3.31744e-06			0.706	-8.56583e-06	-5.0286e-06	-2.41297e-05	-5.89666e-06		0.606	-5.98563e-07	-5.97444e-07
0.405	1.63159e-06	1.45313e-06	1.37993e-06	1.46881e-06		0.405	1.41489e-06	1.25237e-06	1.3996e-06	1.69213e-06		-0.075	2.69226e-06	3.62697e-06	2.63992e-06	3.29085e-06	2.8752e-06	3.45667e-06		-0.075	1.82654e-06	2.2775e-06	2.58853e-06	2.19478e-06	3.23774e-06	3.45667e-06			0.705	-8.43199e-06	-4.92026e-06	-2.38906e-05	-5.80488e-06		0.605	-5.9089e-07	-5.91759e-07
0.404	1.63159e-06	1.47863e-06	1.41162e-06	1.48859e-06		0.404	1.37665e-06	1.24281e-06	1.43019e-06	1.73038e-06		-0.08	2.83582e-06	3.75204e-06	2.79064e-06	3.42592e-06	3.03772e-06	3.59032e-06		-0.08	1.96486e-06	2.42953e-06	2.72028e-06	2.35556e-06	3.36419e-06	3.59032e-06			0.704	-8.27903e-06	-4.8374e-06	-2.36612e-05	-5.7284e-06		0.604	-5.85134e-07	-5.8609e-07
0.403	1.63159e-06	1.47863e-06	1.41489e-06	1.50853e-06		0.403	1.33076e-06	1.28105e-06	1.39195e-06	1.73037e-06		-0.085	2.98142e-06	3.87838e-06	2.9411e-06	3.55777e-06	3.20169e-06	3.71916e-06		-0.085	2.10523e-06	2.58131e-06	2.84881e-06	2.51781e-06	3.49189e-06	3.71916e-06			0.703	-8.14519e-06	-4.70993e-06	-2.34413e-05	-5.66722e-06		0.603	-5.79379e-07	-5.80437e-07
0.402	1.64433e-06	1.49137e-06	1.41817e-06	1.51555e-06		0.402	1.39195e-06	1.23325e-06	1.43784e-06	1.72081e-06		-0.09	3.12533e-06	4.00598e-06	3.09347e-06	3.68605e-06	3.36732e-06	3.84211e-06		-0.09	2.2439e-06	2.73498e-06	2.97376e-06	2.6817e-06	3.62086e-06	3.84211e-06			0.702	-8.01135e-06	-4.5506e-06	-2.32597e-05	-5.58309e-06		0.602	-5.75542e-07	-5.748e-07
0.401	1.66983e-06	1.50412e-06	1.44931e-06	1.52287e-06		0.401	1.42254e-06	1.23325e-06	1.50667e-06	1.68257e-06		-0.095	3.26875e-06	4.13484e-06	3.24478e-06	3.81005e-06	3.53084e-06	3.95894e-06		-0.095	2.38208e-06	2.8876e-06	3.09444e-06	2.84349e-06	3.75109e-06	3.95894e-06			0.701	-7.85839e-06	-4.44863e-06	-2.30685e-05	-5.49131e-06		0.601	-5.71705e-07	-5.69177e-07
0.4	1.68257e-06	1.51687e-06	1.45587e-06	1.53062e-06		0.4	1.3996e-06	1.31929e-06	1.49137e-06	1.73994e-06		-0.1	3.41022e-06	4.26497e-06	3.39454e-06	3.92954e-06	3.69369e-06	4.06936e-06		-0.1	2.51831e-06	3.03867e-06	3.21062e-06	3.00461e-06	3.88259e-06	4.06936e-06			0.7	-7.70543e-06	-4.34028e-06	-2.2839e-05	-5.42248e-06		0.6	-5.64031e-07	-5.63563e-07
0.399	1.68257e-06	1.54236e-06	1.47116e-06	1.55081e-06		0.399	1.40724e-06	1.30017e-06	1.51432e-06	1.77818e-06		-0.105	3.53167e-06	4.39635e-06	3.54157e-06	4.04428e-06	3.85059e-06	4.1742e-06		-0.105	2.63453e-06	3.18701e-06	3.32203e-06	3.15979e-06	4.01534e-06	4.1742e-06			0.699	-7.56521e-06	-4.24468e-06	-2.26192e-05	-5.33835e-06		0.599	-5.58276e-07	-5.57963e-07
0.398	1.69532e-06	1.55511e-06	1.47061e-06	1.55807e-06		0.398	1.43784e-06	1.27149e-06	1.47608e-06	1.75906e-06		-0.11	3.65263e-06	4.529e-06	3.68304e-06	4.15477e-06	4.00269e-06	4.27399e-06		-0.11	2.75025e-06	3.32979e-06	3.42921e-06	3.31015e-06	4.14936e-06	4.27399e-06			0.698	-7.43774e-06	-4.20006e-06	-2.2428e-05	-5.24657e-06		0.598	-5.5252e-07	-5.52376e-07
0.397	1.69532e-06	1.56785e-06	1.45587e-06	1.56463e-06		0.397	1.43019e-06	1.30017e-06	1.46843e-06	1.80686e-06		-0.115	3.77309e-06	4.66292e-06	3.81875e-06	4.26098e-06	4.1473e-06	4.36938e-06		-0.115	2.86548e-06	3.46681e-06	3.53209e-06	3.45304e-06	4.28464e-06	4.36938e-06			0.697	-7.31028e-06	-4.11721e-06	-2.22368e-05	-5.18539e-06		0.597	-5.46765e-07	-5.46808e-07
0.396	1.70807e-06	1.56785e-06	1.47061e-06	1.58383e-06		0.396	1.44548e-06	1.33841e-06	1.49137e-06	1.78774e-06		-0.12	3.89307e-06	4.79809e-06	3.94255e-06	4.36434e-06	4.27271e-06	4.46211e-06		-0.12	2.98021e-06	3.59192e-06	3.63213e-06	3.57671e-06	4.42119e-06	4.46211e-06			0.696	-7.20193e-06	-3.95787e-06	-2.20551e-05	-5.09361e-06		0.596	-5.42928e-07	-5.41258e-07
0.395	1.72082e-06	1.55511e-06	1.49301e-06	1.59102e-06		0.395	1.50667e-06	1.33841e-06	1.44548e-06	1.77818e-06		-0.125	4.01255e-06	4.93453e-06	4.06362e-06	4.46461e-06	4.39405e-06	4.55239e-06		-0.125	3.09446e-06	3.7143e-06	3.72908e-06	3.69633e-06	4.55899e-06	4.55239e-06			0.695	-7.07446e-06	-3.86865e-06	-2.18352e-05	-4.99419e-06		0.595	-5.37172e-07	-5.35724e-07
0.394	1.72082e-06	1.56785e-06	1.52961e-06	1.59851e-06		0.394	1.49902e-06	1.33841e-06	1.52197e-06	1.77818e-06		-0.13	4.13154e-06	5.07223e-06	4.18196e-06	4.59224e-06	4.51134e-06	4.67997e-06		-0.13	3.20821e-06	3.83395e-06	3.85339e-06	3.81188e-06	4.69806e-06	4.67997e-06			0.694	-6.94699e-06	-3.84953e-06	-2.16058e-05	-4.933e-06		0.594	-5.29498e-07	-5.30205e-07
0.393	1.74631e-06	1.5806e-06	1.54491e-06	1.60592e-06		0.393	1.49137e-06	1.39577e-06	1.55256e-06	1.77818e-06		-0.135	4.25003e-06	5.21119e-06	4.29757e-06	4.72141e-06	4.62456e-06	4.81021e-06		-0.135	3.32147e-06	3.95087e-06	3.97923e-06	3.92338e-06	4.83839e-06	4.81021e-06			0.693	-6.80041e-06	-3.74118e-06	-2.13763e-05	-4.86417e-06		0.593	-5.23743e-07	-5.24709e-07
0.392	1.74631e-06	1.59335e-06	1.51323e-06	1.61305e-06		0.392	1.48372e-06	1.36709e-06	1.46843e-06	1.76862e-06		-0.14	4.36804e-06	5.35141e-06	4.41044e-06	4.85209e-06	4.73372e-06	4.94313e-06		-0.14	3.43424e-06	4.06505e-06	4.1066e-06	4.03081e-06	4.97999e-06	4.94313e-06			0.692	-6.67294e-06	-3.61371e-06	-2.11851e-05	-4.78004e-06		0.592	-5.19906e-07	-5.19232e-07
0.391	1.75906e-06	1.59335e-06	1.51213e-06	1.63274e-06		0.391	1.48373e-06	1.35753e-06	1.47608e-06	1.75906e-06		-0.145	4.48555e-06	5.4929e-06	4.52059e-06	4.98431e-06	4.83883e-06	5.07872e-06		-0.145	3.54651e-06	4.17651e-06	4.23549e-06	4.13419e-06	5.12284e-06	5.07872e-06			0.691	-6.55184e-06	-3.54998e-06	-2.10131e-05	-4.70356e-06		0.591	-5.14151e-07	-5.13773e-07
0.39	1.78455e-06	1.59335e-06	1.5471e-06	1.65225e-06		0.39	1.47608e-06	1.37665e-06	1.49137e-06	1.76862e-06		-0.15	4.60257e-06	5.63565e-06	4.62801e-06	5.11804e-06	4.93987e-06	5.21699e-06		-0.15	3.6583e-06	4.28524e-06	4.3659e-06	4.2335e-06	5.26696e-06	5.21699e-06			0.69	-6.37976e-06	-3.45438e-06	-2.08027e-05	-4.59649e-06		0.59	-5.08395e-07	-5.08332e-07
0.389	1.78455e-06	1.61884e-06	1.56731e-06	1.65877e-06		0.389	1.46078e-06	1.37665e-06	1.49137e-06	1.7495e-06		-0.155	4.7191e-06	5.77966e-06	4.7327e-06	5.25331e-06	5.03685e-06	5.35793e-06		-0.155	3.76959e-06	4.39124e-06	4.49785e-06	4.32875e-06	5.41234e-06	5.35793e-06			0.689	-6.27142e-06	-3.3524e-06	-2.06211e-05	-4.52766e-06		0.589	-5.0264e-07	-5.02911e-07
0.388	1.7973e-06	1.63159e-06	1.5684e-06	1.66452e-06		0.388	1.50667e-06	1.32885e-06	1.51432e-06	1.77818e-06		-0.16	4.83514e-06	5.92494e-06	4.83466e-06	5.3901e-06	5.12977e-06	5.50155e-06		-0.16	3.88039e-06	4.49451e-06	4.63131e-06	4.41994e-06	5.55899e-06	5.50155e-06			0.688	-6.17581e-06	-3.2568e-06	-2.04108e-05	-4.49706e-06		0.588	-4.96884e-07	-4.97511e-07
0.387	1.7973e-06	1.65708e-06	1.56785e-06	1.67018e-06		0.387	1.56021e-06	1.30017e-06	1.48372e-06	1.80686e-06		-0.165	4.95068e-06	6.07147e-06	4.93389e-06	5.52841e-06	5.21863e-06	5.64784e-06		-0.165	3.99069e-06	4.59505e-06	4.7663e-06	4.50707e-06	5.7069e-06	5.64784e-06			0.687	-6.04197e-06	-3.11659e-06	-2.02291e-05	-4.43588e-06		0.587	-4.93048e-07	-4.92131e-07
0.386	1.7973e-06	1.65708e-06	1.56676e-06	1.67582e-06		0.386	1.56021e-06	1.35753e-06	1.48372e-06	1.80686e-06		-0.17	5.06574e-06	6.21927e-06	5.03039e-06	5.66825e-06	5.30343e-06	5.79681e-06		-0.17	4.10051e-06	4.69286e-06	4.90282e-06	4.59014e-06	5.85606e-06	5.79681e-06			0.686	-5.92088e-06	-3.00824e-06	-2.00666e-05	-4.3594e-06		0.586	-4.87292e-07	-4.8677e-07
0.385	1.82279e-06	1.65708e-06	1.57113e-06	1.68161e-06		0.385	1.5755e-06	1.41489e-06	1.56785e-06	1.92158e-06		-0.175	5.18029e-06	6.36833e-06	5.12416e-06	5.80961e-06	5.38417e-06	5.94845e-06		-0.175	4.20983e-06	4.78794e-06	5.04086e-06	4.66916e-06	6.0065e-06	5.94845e-06			0.685	-5.80616e-06	-2.95725e-06	-1.99041e-05	-4.28292e-06		0.585	-4.79618e-07	-4.81431e-07
0.384	1.84828e-06	1.68257e-06	1.60282e-06	1.68749e-06		0.384	1.65198e-06	1.45313e-06	1.5755e-06	1.93114e-06		-0.18	5.29436e-06	6.51866e-06	5.2152e-06	5.9525e-06	5.46085e-06	6.10277e-06		-0.18	4.31866e-06	4.88029e-06	5.18043e-06	4.7441e-06	6.15819e-06	6.10277e-06			0.684	-5.67232e-06	-2.8489e-06	-1.97225e-05	-4.22173e-06		0.584	-4.75781e-07	-4.76117e-07
0.383	1.84828e-06	1.68257e-06	1.60609e-06	1.69363e-06		0.383	1.58315e-06	1.40533e-06	1.68257e-06	1.78774e-06		-0.185	5.40794e-06	6.67025e-06	5.30351e-06	6.09691e-06	5.53347e-06	6.25975e-06		-0.185	4.427e-06	4.9699e-06	5.32152e-06	4.81499e-06	6.31115e-06	6.25975e-06			0.683	-5.57672e-06	-2.74693e-06	-1.95217e-05	-4.16055e-06		0.583	-4.71944e-07	-4.70826e-07
0.382	1.84828e-06	1.68257e-06	1.60937e-06	1.71256e-06		0.382	1.50667e-06	1.39577e-06	1.7667e-06	1.78774e-06		-0.19	5.52102e-06	6.8231e-06	5.38909e-06	6.24285e-06	5.60203e-06	6.41942e-06		-0.19	4.53484e-06	5.05679e-06	5.46414e-06	4.88182e-06	6.46537e-06	6.41942e-06			0.682	-5.47474e-06	-2.67045e-06	-1.93592e-05	-4.09936e-06		0.582	-4.6427e-07	-4.65555e-07
0.381	1.86103e-06	1.68257e-06	1.64106e-06	1.73049e-06		0.381	1.60609e-06	1.42445e-06	1.66728e-06	1.82598e-06		-0.195	5.63361e-06	6.97721e-06	5.47194e-06	6.39032e-06	5.66653e-06	6.58176e-06		-0.195	4.6422e-06	5.14095e-06	5.60829e-06	4.94459e-06	6.62085e-06	6.58176e-06			0.681	-5.34727e-06	-2.59397e-06	-1.91775e-05	-4.00759e-06		0.581	-4.58515e-07	-4.60307e-07
0.38	1.87378e-06	1.68257e-06	1.64543e-06	1.73603e-06		0.38	1.62904e-06	1.42445e-06	1.64433e-06	1.82598e-06		-0.2	5.74571e-06	7.13258e-06	5.55205e-06	6.53931e-06	5.72697e-06	6.74677e-06		-0.2	4.74906e-06	5.22238e-06	5.75395e-06	5.0033e-06	6.77759e-06	6.74677e-06			0.68	-5.23255e-06	-2.52386e-06	-1.9015e-05	-3.91581e-06		0.58	-4.54678e-07	-4.55082e-07
0.379	1.87378e-06	1.68257e-06	1.64433e-06	1.74161e-06		0.379	1.61374e-06	1.40533e-06	1.65198e-06	1.83554e-06																			0.679	-5.13058e-06	-2.45375e-06	-1.8862e-05	-3.86227e-06		0.579	-4.48923e-07	-4.49882e-07
0.378	1.87378e-06	1.69532e-06	1.64433e-06	1.74727e-06		0.378	1.59845e-06	1.39577e-06	1.56021e-06	1.85466e-06																			0.678	-5.03498e-06	-2.36453e-06	-1.869e-05	-3.81639e-06		0.578	-4.43167e-07	-4.44707e-07
0.377	1.87378e-06	1.73356e-06	1.64433e-06	1.75307e-06		0.377	1.5908e-06	1.41489e-06	1.52197e-06	1.86422e-06																			0.677	-4.92663e-06	-2.28167e-06	-1.8537e-05	-3.7705e-06		0.577	-4.37412e-07	-4.39555e-07
0.376	1.88652e-06	1.74631e-06	1.64324e-06	1.75762e-06		0.376	1.54491e-06	1.44357e-06	1.65198e-06	1.85466e-06																			0.676	-4.81828e-06	-2.18607e-06	-1.8384e-05	-3.70166e-06		0.576	-4.33575e-07	-4.34429e-07
0.375	1.89927e-06	1.73356e-06	1.64652e-06	1.7634e-06		0.375	1.53726e-06	1.46269e-06	1.67493e-06	1.8929e-06																			0.675	-4.72268e-06	-2.06498e-06	-1.8212e-05	-3.60989e-06		0.575	-4.29738e-07	-4.29326e-07
0.374	1.89927e-06	1.73356e-06	1.68312e-06	1.77004e-06		0.374	1.5755e-06	1.46269e-06	1.62139e-06	1.91202e-06																			0.674	-4.60159e-06	-2.01399e-06	-1.80686e-05	-3.58694e-06		0.574	-4.23982e-07	-4.24241e-07
0.373	1.92476e-06	1.74631e-06	1.71699e-06	1.78874e-06		0.373	1.59845e-06	1.51049e-06	1.62904e-06	1.95982e-06																			0.673	-4.48687e-06	-1.95663e-06	-1.79252e-05	-3.55635e-06		0.573	-4.20146e-07	-4.19174e-07
0.372	1.92476e-06	1.75906e-06	1.70388e-06	1.80773e-06		0.372	1.61374e-06	1.44357e-06	1.61374e-06	1.96938e-06																			0.672	-4.39764e-06	-1.85466e-06	-1.77722e-05	-3.47987e-06		0.572	-4.1439e-07	-4.14124e-07
0.371	1.93751e-06	1.75906e-06	1.70279e-06	1.81266e-06		0.371	1.61374e-06	1.43401e-06	1.5908e-06	1.9407e-06																			0.671	-4.29566e-06	-1.79092e-06	-1.76288e-05	-3.41869e-06		0.571	-4.08635e-07	-4.09095e-07
0.37	1.95026e-06	1.7718e-06	1.71918e-06	1.81649e-06		0.37	1.63669e-06	1.48181e-06	1.67493e-06	1.96938e-06																			0.67	-4.21918e-06	-1.73994e-06	-1.74758e-05	-3.36515e-06		0.57	-4.04798e-07	-4.04087e-07
0.369	1.95026e-06	1.78455e-06	1.72136e-06	1.82165e-06		0.369	1.65963e-06	1.45313e-06	1.75141e-06	1.96938e-06																			0.669	-4.13633e-06	-1.66983e-06	-1.73324e-05	-3.30396e-06		0.569	-4.00961e-07	-3.99098e-07
0.368	1.963e-06	1.7973e-06	1.72027e-06	1.82713e-06		0.368	1.71317e-06	1.47225e-06	1.72082e-06	1.96938e-06																			0.668	-4.02161e-06	-1.5806e-06	-1.71604e-05	-3.22748e-06		0.568	-3.95205e-07	-3.94125e-07
0.367	1.963e-06	1.82279e-06	1.72191e-06	1.83171e-06		0.367	1.68257e-06	1.49137e-06	1.64433e-06	2.00762e-06																			0.667	-3.91326e-06	-1.485e-06	-1.70265e-05	-3.18924e-06		0.567	-3.8945e-07	-3.8917e-07
0.366	1.97575e-06	1.83554e-06	1.73939e-06	1.84965e-06		0.366	1.5908e-06	1.47225e-06	1.63669e-06	1.9885e-06																			0.666	-3.83678e-06	-1.42764e-06	-1.69022e-05	-3.14336e-06		0.566	-3.85613e-07	-3.84231e-07
0.365	2.00124e-06	1.83554e-06	1.7596e-06	1.85573e-06		0.365	1.56021e-06	1.43401e-06	1.69022e-06	1.99806e-06																			0.665	-3.74118e-06	-1.35753e-06	-1.67397e-05	-3.08217e-06		0.565	-3.79858e-07	-3.79307e-07
0.364	2.01399e-06	1.83554e-06	1.77708e-06	1.86189e-06		0.364	1.58315e-06	1.50093e-06	1.65198e-06	1.9407e-06																			0.664	-3.64558e-06	-1.2938e-06	-1.65867e-05	-3.02863e-06		0.564	-3.74102e-07	-3.74404e-07
0.363	2.00124e-06	1.83554e-06	1.77818e-06	1.86789e-06		0.363	1.60609e-06	1.54873e-06	1.62904e-06	1.93114e-06																			0.663	-3.57547e-06	-1.24281e-06	-1.64625e-05	-2.99804e-06		0.563	-3.70265e-07	-3.6952e-07
0.362	2.00124e-06	1.86103e-06	1.78036e-06	1.87397e-06		0.362	1.60609e-06	1.55829e-06	1.64433e-06	2.07454e-06																			0.662	-3.47987e-06	-1.17908e-06	-1.63669e-05	-2.96745e-06		0.562	-3.6451e-07	-3.64656e-07
0.361	2.02674e-06	1.88652e-06	1.79347e-06	1.89231e-06		0.361	1.64433e-06	1.55829e-06	1.62904e-06	1.99806e-06																			0.661	-3.3779e-06	-1.08348e-06	-1.62235e-05	-2.88332e-06		0.561	-3.58754e-07	-3.5981e-07
0.36	2.02674e-06	1.87378e-06	1.78091e-06	1.88465e-06		0.36	1.63669e-06	1.52961e-06	1.67493e-06	1.93114e-06																			0.66	-3.26317e-06	-1.00062e-06	-1.60609e-05	-2.82214e-06		0.56	-3.54917e-07	-3.54984e-07
0.359	2.02674e-06	1.86103e-06	1.79893e-06	1.88892e-06		0.359	1.63669e-06	1.52005e-06	1.69787e-06	1.9885e-06																			0.659	-3.15483e-06	-9.75129e-07	-1.59175e-05	-2.7839e-06		0.559	-3.51081e-07	-3.50178e-07
0.358	2.02674e-06	1.88652e-06	1.83117e-06	1.90572e-06		0.358	1.67493e-06	1.54873e-06	1.69022e-06	1.99806e-06																			0.658	-3.07835e-06	-8.73154e-07	-1.58124e-05	-2.76095e-06		0.558	-3.45325e-07	-3.45391e-07
0.357	2.01399e-06	1.89927e-06	1.8186e-06	1.9106e-06		0.357	1.67493e-06	1.53917e-06	1.69787e-06	2.01718e-06																			0.657	-3.00824e-06	-7.3294e-07	-1.56977e-05	-2.74566e-06		0.557	-3.41488e-07	-3.40622e-07
0.356	2.05223e-06	1.89927e-06	1.81696e-06	1.92805e-06		0.356	1.65963e-06	1.52005e-06	1.68257e-06	2.0363e-06																			0.656	-2.91264e-06	-6.94699e-07	-1.55351e-05	-2.68447e-06		0.556	-3.37651e-07	-3.3587e-07
0.355	2.09047e-06	1.92476e-06	1.83554e-06	1.94601e-06		0.355	1.63669e-06	1.54873e-06	1.73611e-06	2.01718e-06																			0.655	-2.84253e-06	-6.75579e-07	-1.54013e-05	-2.60034e-06		0.555	-3.29977e-07	-3.31135e-07
0.354	2.07773e-06	1.92476e-06	1.85411e-06	1.93866e-06		0.354	1.69787e-06	1.51049e-06	1.74376e-06	1.93114e-06																			0.654	-2.78517e-06	-5.92725e-07	-1.52866e-05	-2.53916e-06		0.554	-3.2614e-07	-3.26423e-07
0.353	2.07773e-06	1.92476e-06	1.85356e-06	1.94359e-06		0.353	1.68257e-06	1.50093e-06	1.69787e-06	1.9885e-06																			0.653	-2.6832e-06	-5.28991e-07	-1.51527e-05	-2.52386e-06		0.553	-3.22303e-07	-3.21729e-07
0.352	2.09047e-06	1.95026e-06	1.83608e-06	1.96136e-06		0.352	1.65963e-06	1.52961e-06	1.72082e-06	2.09366e-06																			0.652	-2.58122e-06	-4.78004e-07	-1.50285e-05	-2.47033e-06		0.552	-3.16548e-07	-3.17049e-07
0.351	2.09047e-06	1.95026e-06	1.83717e-06	1.96544e-06		0.351	1.72082e-06	1.56785e-06	1.72082e-06	2.00762e-06																			0.651	-2.51749e-06	-4.20644e-07	-1.49329e-05	-2.40914e-06		0.551	-3.10793e-07	-3.12385e-07
0.35	2.09047e-06	1.95026e-06	1.87378e-06	1.97018e-06		0.35	1.67493e-06	1.58697e-06	1.72846e-06	2.00762e-06																			0.65	-2.42189e-06	-3.44163e-07	-1.48181e-05	-2.3556e-06		0.55	-3.06956e-07	-3.0774e-07
0.349	2.10322e-06	1.95026e-06	1.90983e-06	1.97597e-06		0.349	1.71317e-06	1.57741e-06	1.72846e-06	2.09366e-06																			0.649	-2.33903e-06	-2.74056e-07	-1.46843e-05	-2.29442e-06		0.549	-3.03119e-07	-3.03114e-07
0.348	2.11596e-06	1.963e-06	1.91311e-06	1.98167e-06		0.348	1.7667e-06	1.63477e-06	1.72082e-06	2.1319e-06																			0.648	-2.30079e-06	-2.61309e-07	-1.45696e-05	-2.26383e-06		0.548	-2.97363e-07	-2.98504e-07
0.347	2.10322e-06	1.97575e-06	1.91202e-06	1.98628e-06		0.347	1.69787e-06	1.61565e-06	1.69787e-06	2.09366e-06																			0.647	-2.21794e-06	-1.97575e-07	-1.44548e-05	-2.21794e-06		0.547	-2.93526e-07	-2.93912e-07
0.346	2.11596e-06	1.97575e-06	1.91147e-06	1.99077e-06		0.346	1.71317e-06	1.59653e-06	1.69022e-06	2.05542e-06																			0.646	-2.10959e-06	-1.46588e-07	-1.43592e-05	-2.1797e-06		0.546	-2.89689e-07	-2.89335e-07
0.345	2.14146e-06	1.9885e-06	1.91365e-06	1.9962e-06		0.345	1.75141e-06	1.66345e-06	1.69022e-06	2.01718e-06																			0.645	-2.03311e-06	-1.01974e-07	-1.42636e-05	-2.14911e-06		0.545	-2.83934e-07	-2.84768e-07
0.344	2.15421e-06	2.00124e-06	1.93004e-06	2.01272e-06		0.344	1.72846e-06	1.61565e-06	1.66728e-06	2.02674e-06																			0.644	-1.97575e-06	-6.37332e-09	-1.41489e-05	-2.10322e-06		0.544	-2.80097e-07	-2.80215e-07
0.343	2.15421e-06	2.00124e-06	1.93004e-06	2.01708e-06		0.343	1.74376e-06	1.56785e-06	1.69787e-06	2.05542e-06																			0.643	-1.87378e-06	8.28541e-08	-1.40151e-05	-2.04968e-06		0.543	-2.7626e-07	-2.75674e-07
0.342	2.15421e-06	2.00124e-06	1.91365e-06	2.02165e-06		0.342	1.74376e-06	1.60609e-06	1.75906e-06	1.99806e-06																			0.642	-1.78455e-06	1.08348e-07	-1.38812e-05	-2.01909e-06		0.542	-2.68586e-07	-2.71142e-07
0.341	2.16695e-06	2.01399e-06	1.91038e-06	2.03723e-06		0.341	1.77435e-06	1.59653e-06	1.75906e-06	2.00762e-06																			0.641	-1.72081e-06	1.52961e-07	-1.37761e-05	-1.9732e-06		0.541	-2.64749e-07	-2.66624e-07
0.34	2.15421e-06	2.02674e-06	1.91475e-06	2.04121e-06		0.34	1.75906e-06	1.56785e-06	1.71317e-06	2.02674e-06																			0.64	-1.65071e-06	1.97575e-07	-1.36518e-05	-1.89672e-06		0.54	-2.60912e-07	-2.62117e-07
0.339	2.15421e-06	2.02674e-06	1.94862e-06	2.04661e-06		0.339	1.69787e-06	1.59653e-06	1.68257e-06	2.09366e-06																			0.639	-1.58697e-06	2.10322e-07	-1.35466e-05	-1.86613e-06		0.539	-2.57075e-07	-2.5762e-07
0.338	2.1797e-06	2.03948e-06	1.96828e-06	2.05112e-06		0.338	1.69787e-06	1.63477e-06	1.72846e-06	2.16058e-06																			0.638	-1.54236e-06	2.74056e-07	-1.3451e-05	-1.83554e-06		0.538	-2.53238e-07	-2.53131e-07
0.337	2.1797e-06	2.06498e-06	1.97156e-06	2.05554e-06		0.337	1.74376e-06	1.59653e-06	1.75906e-06	2.10322e-06																			0.637	-1.50412e-06	3.5691e-07	-1.33459e-05	-1.78965e-06		0.537	-2.47483e-07	-2.48646e-07
0.336	2.19245e-06	2.06498e-06	1.98631e-06	2.07276e-06		0.336	1.89672e-06	1.57741e-06	1.75906e-06	2.05542e-06																			0.636	-1.44039e-06	4.07897e-07	-1.32503e-05	-1.74376e-06		0.536	-2.43646e-07	-2.44168e-07
0.335	2.20519e-06	2.07773e-06	1.99068e-06	2.07722e-06		0.335	1.90437e-06	1.64433e-06	1.7973e-06	2.09366e-06																			0.635	-1.33204e-06	4.07897e-07	-1.31547e-05	-1.69787e-06		0.535	-2.39809e-07	-2.39693e-07
0.334	2.20519e-06	2.09047e-06	2.00598e-06	2.06904e-06		0.334	1.81259e-06	1.70169e-06	1.7973e-06	2.1319e-06																			0.634	-1.23006e-06	4.46137e-07	-1.30495e-05	-1.65963e-06		0.534	-2.35972e-07	-2.35219e-07
0.333	2.21794e-06	2.09047e-06	2.00817e-06	2.07379e-06		0.333	1.78965e-06	1.73994e-06	1.86613e-06	2.16058e-06																			0.633	-1.1727e-06	5.09871e-07	-1.29252e-05	-1.61374e-06		0.533	-2.32135e-07	-2.30742e-07
0.332	2.23069e-06	2.10322e-06	2.00762e-06	2.09142e-06		0.332	1.81259e-06	1.72082e-06	1.91202e-06	2.09366e-06																			0.632	-1.11534e-06	5.73605e-07	-1.28201e-05	-1.56021e-06		0.532	-2.2638e-07	-2.26261e-07
0.331	2.23069e-06	2.09047e-06	2.00652e-06	2.09518e-06		0.331	1.782e-06	1.61565e-06	1.85848e-06	2.02674e-06																			0.631	-1.03886e-06	6.24592e-07	-1.27149e-05	-1.52961e-06		0.531	-2.22543e-07	-2.21778e-07
0.33	2.23069e-06	2.09047e-06	2.0109e-06	2.09888e-06		0.33	1.75906e-06	1.65389e-06	1.78965e-06	2.07454e-06																			0.63	-9.75128e-07	6.50086e-07	-1.26289e-05	-1.52961e-06		0.53	-2.18706e-07	-2.17292e-07
0.329	2.25618e-06	2.12871e-06	2.04313e-06	2.11564e-06		0.329	1.82789e-06	1.72082e-06	1.81259e-06	2.09366e-06																			0.629	-9.11395e-07	7.07446e-07	-1.25524e-05	-1.51432e-06		0.529	-2.14869e-07	-2.12799e-07
0.328	2.24343e-06	2.14146e-06	2.04531e-06	2.10787e-06		0.328	1.87378e-06	1.69214e-06	1.80494e-06	2.10322e-06																			0.628	-8.60408e-07	7.26566e-07	-1.24568e-05	-1.48372e-06		0.528	-2.11032e-07	-2.083e-07
0.327	2.24343e-06	2.14146e-06	2.02783e-06	2.11258e-06		0.327	1.83554e-06	1.71125e-06	1.80494e-06	2.07454e-06																			0.627	-8.15794e-07	7.45687e-07	-1.23707e-05	-1.41489e-06		0.527	-2.05277e-07	-2.0379e-07
0.326	2.28167e-06	2.14146e-06	2.02674e-06	2.12952e-06		0.326	1.7973e-06	1.73037e-06	1.83554e-06	2.0363e-06																			0.626	-7.5206e-07	8.03047e-07	-1.22751e-05	-1.33841e-06		0.526	-2.0144e-07	-1.99273e-07
0.325	2.28167e-06	2.14146e-06	2.0475e-06	2.1347e-06		0.325	1.82024e-06	1.7495e-06	1.7667e-06	2.09366e-06																			0.625	-6.75579e-07	8.34914e-07	-1.21509e-05	-1.30782e-06		0.525	-1.95684e-07	-1.94745e-07
0.324	2.28167e-06	2.15421e-06	2.08191e-06	2.13956e-06		0.324	1.91202e-06	1.73037e-06	1.78965e-06	2.1319e-06																			0.624	-5.99098e-07	8.60408e-07	-1.20553e-05	-1.29252e-06		0.524	-1.89929e-07	-1.90209e-07
0.323	2.29442e-06	2.19245e-06	2.08301e-06	2.1438e-06		0.323	1.89672e-06	1.67301e-06	1.81259e-06	2.24662e-06																			0.623	-5.48112e-07	9.05021e-07	-1.19692e-05	-1.27723e-06		0.523	-1.86092e-07	-1.85669e-07
0.322	2.29442e-06	2.20519e-06	2.06826e-06	2.14774e-06		0.322	1.87378e-06	1.64433e-06	1.78965e-06	2.25618e-06																			0.622	-5.22618e-07	9.43262e-07	-1.18736e-05	-1.23134e-06		0.522	-1.82255e-07	-1.81122e-07
0.321	2.30717e-06	2.20519e-06	2.08191e-06	2.16436e-06		0.321	1.94261e-06	1.73038e-06	1.83554e-06	2.15102e-06																			0.621	-5.03498e-07	9.56008e-07	-1.1778e-05	-1.1931e-06		0.521	-1.765e-07	-1.76567e-07
0.32	2.31991e-06	2.20519e-06	2.0841e-06	2.16935e-06		0.32	1.91966e-06	1.77818e-06	1.86613e-06	2.16058e-06																			0.62	-4.3339e-07	1.01337e-06	-1.16729e-05	-1.15486e-06		0.52	-1.72663e-07	-1.72006e-07
0.319	2.31991e-06	2.19245e-06	2.08574e-06	2.17372e-06		0.319	1.91966e-06	1.80686e-06	1.86613e-06	2.17014e-06																			0.619	-3.44163e-07	1.05798e-06	-1.15868e-05	-1.10897e-06		0.519	-1.68826e-07	-1.6744e-07
0.318	2.31991e-06	2.20519e-06	2.10158e-06	2.17723e-06		0.318	1.88907e-06	1.7973e-06	1.85083e-06	2.15102e-06																			0.618	-2.86803e-07	1.06436e-06	-1.15103e-05	-1.07073e-06		0.518	-1.61152e-07	-1.62868e-07
0.317	2.31991e-06	2.23069e-06	2.10377e-06	2.18075e-06		0.317	1.78965e-06	1.73037e-06	1.84318e-06	2.21794e-06																			0.617	-2.35815e-07	1.14084e-06	-1.14339e-05	-1.01719e-06		0.517	-1.57315e-07	-1.58296e-07
0.316	2.33266e-06	2.23069e-06	2.10267e-06	2.19717e-06		0.316	1.89672e-06	1.73994e-06	1.86613e-06	2.2753e-06																			0.616	-1.84828e-07	1.1982e-06	-1.13478e-05	-1.00954e-06		0.516	-1.53478e-07	-1.53726e-07
0.315	2.34541e-06	2.21794e-06	2.10486e-06	2.20071e-06		0.315	2.00379e-06	1.73994e-06	1.88142e-06	2.29442e-06																			0.615	-1.08348e-07	1.22369e-06	-1.12427e-05	-9.78953e-07		0.515	-1.47722e-07	-1.49155e-07
0.314	2.34541e-06	2.23069e-06	2.1207e-06	2.20423e-06		0.314	1.89672e-06	1.73037e-06	1.89672e-06	2.26574e-06																			0.614	-3.82403e-08	1.2683e-06	-1.11471e-05	-9.17768e-07		0.514	-1.43885e-07	-1.44589e-07
0.313	2.33266e-06	2.26893e-06	2.12289e-06	2.20862e-06		0.313	1.91202e-06	1.73037e-06	1.95026e-06	2.18926e-06																			0.613	-1.91202e-08	1.27468e-06	-1.1061e-05	-9.02472e-07		0.513	-1.40049e-07	-1.40027e-07
0.312	2.34541e-06	2.28167e-06	2.12234e-06	2.212e-06		0.312	1.94261e-06	1.75906e-06	1.93496e-06	2.19882e-06																			0.612	3.82403e-08	1.33204e-06	-1.0975e-05	-8.7188e-07		0.512	-1.36212e-07	-1.35466e-07
0.311	2.3709e-06	2.25618e-06	2.12125e-06	2.21551e-06		0.311	1.92731e-06	1.76862e-06	1.86613e-06	2.18926e-06																			0.611	1.01974e-07	1.38303e-06	-1.08794e-05	-8.41287e-07		0.511	-1.30456e-07	-1.30906e-07
0.31	2.35815e-06	2.25618e-06	2.12562e-06	2.22018e-06		0.31	1.9579e-06	1.7973e-06	1.87378e-06	2.21794e-06																			0.61	1.52961e-07	1.34478e-06	-1.07933e-05	-8.25991e-07		0.51	-1.24701e-07	-1.26351e-07
0.309	2.35815e-06	2.28167e-06	2.15785e-06	2.22408e-06		0.309	1.95026e-06	1.80686e-06	1.91202e-06	2.26574e-06																			0.609	2.23069e-07	1.3894e-06	-1.07264e-05	-7.80103e-07		0.509	-1.20864e-07	-1.21803e-07
0.308	2.38365e-06	2.29442e-06	2.16003e-06	2.22784e-06		0.308	1.95026e-06	1.77818e-06	1.91966e-06	2.2753e-06																			0.608	2.54936e-07	1.485e-06	-1.06499e-05	-7.34214e-07		0.508	-1.17027e-07	-1.17261e-07
0.307	2.38365e-06	2.29442e-06	2.14255e-06	2.24431e-06		0.307	1.9579e-06	1.73994e-06	1.94261e-06	2.23706e-06																			0.607	2.93176e-07	1.52324e-06	-1.0583e-05	-6.88326e-07		0.507	-1.11271e-07	-1.12725e-07
0.306	2.38365e-06	2.29442e-06	2.14146e-06	2.2467e-06		0.306	1.96555e-06	1.77818e-06	1.95026e-06	2.24662e-06																			0.606	3.44163e-07	1.54873e-06	-1.05065e-05	-6.50086e-07		0.506	-1.07434e-07	-1.08197e-07
0.305	2.39639e-06	2.30717e-06	2.16222e-06	2.23761e-06		0.305	1.9885e-06	1.83554e-06	1.89672e-06	2.23706e-06																			0.605	4.01523e-07	1.56148e-06	-1.04014e-05	-6.11845e-07		0.505	-1.03598e-07	-1.03677e-07
0.304	2.40914e-06	2.30717e-06	2.19609e-06	2.25424e-06		0.304	2.00379e-06	1.78774e-06	1.88907e-06	2.1797e-06																			0.604	4.46137e-07	1.5806e-06	-1.02962e-05	-5.73605e-07		0.504	-9.97605e-08	-9.91659e-08
0.303	2.42189e-06	2.31991e-06	2.19991e-06	2.25774e-06		0.303	1.93496e-06	1.71125e-06	1.91967e-06	2.2275e-06																			0.603	4.58884e-07	1.63796e-06	-1.02102e-05	-5.65957e-07		0.503	-9.59236e-08	-9.46611e-08
0.302	2.42189e-06	2.34541e-06	2.19882e-06	2.2612e-06		0.302	1.88907e-06	1.68257e-06	1.91202e-06	2.19882e-06																			0.602	4.97124e-07	1.65708e-06	-1.01432e-05	-5.58309e-07		0.502	-8.82497e-08	-9.0162e-08
0.301	2.42189e-06	2.33266e-06	2.19827e-06	2.27676e-06		0.301	1.96555e-06	1.76862e-06	1.91202e-06	2.1797e-06																			0.601	5.35365e-07	1.65708e-06	-1.00954e-05	-5.27717e-07		0.501	-8.44128e-08	-8.56752e-08
0.3	2.43463e-06	2.34541e-06	2.20046e-06	2.28099e-06		0.3	1.9885e-06	1.7973e-06	1.91202e-06	2.2753e-06																			0.6	5.73605e-07	1.71444e-06	-1.0019e-05	-4.89476e-07		0.5	-8.05758e-08	-8.11962e-08
0.299	2.43463e-06	2.34541e-06	2.2163e-06	2.28519e-06		0.299	1.9885e-06	1.81642e-06	1.88907e-06	2.30398e-06																			0.599	6.18219e-07	1.73356e-06	-9.93293e-06	-4.43588e-07		0.499	-7.67389e-08	-7.67237e-08
0.298	2.44738e-06	2.34541e-06	2.21849e-06	2.28935e-06		0.298	1.9885e-06	1.86422e-06	1.89672e-06	2.30398e-06																			0.598	6.30965e-07	1.75268e-06	-9.84689e-06	-4.3594e-07		0.498	-7.2902e-08	-7.22577e-08
0.297	2.46013e-06	2.38365e-06	2.21739e-06	2.29329e-06		0.297	1.9732e-06	1.80686e-06	1.92731e-06	2.28486e-06																			0.597	6.94699e-07	1.80367e-06	-9.77997e-06	-4.12996e-07		0.497	-6.9065e-08	-6.77969e-08
0.296	2.43463e-06	2.38365e-06	2.21849e-06	2.29641e-06		0.296	1.9732e-06	1.78774e-06	1.93496e-06	2.34222e-06																			0.596	7.5206e-07	1.83554e-06	-9.72261e-06	-3.67107e-07		0.496	-6.52281e-08	-6.334e-08
0.295	2.42189e-06	2.39639e-06	2.23924e-06	2.29968e-06		0.295	1.94261e-06	1.83554e-06	1.92731e-06	2.39002e-06																			0.595	7.7118e-07	1.83554e-06	-9.61744e-06	-3.67107e-07		0.495	-5.75542e-08	-5.88872e-08
0.294	2.46013e-06	2.39639e-06	2.27093e-06	2.30283e-06		0.294	1.96555e-06	1.80686e-06	1.90437e-06	2.33266e-06																			0.594	8.0942e-07	1.82279e-06	-9.5314e-06	-3.28867e-07		0.494	-5.37172e-08	-5.44453e-08
0.293	2.46013e-06	2.38365e-06	2.25837e-06	2.3057e-06		0.293	1.9732e-06	1.76862e-06	1.91202e-06	2.29442e-06																			0.593	8.41287e-07	1.84191e-06	-9.45492e-06	-2.67682e-07		0.493	-4.98803e-08	-5.00123e-08
0.292	2.46013e-06	2.42189e-06	2.25782e-06	2.30813e-06		0.292	2.04968e-06	1.78774e-06	1.93496e-06	2.26574e-06																			0.592	8.98648e-07	1.88652e-06	-9.37844e-06	-2.3709e-07		0.492	-4.60433e-08	-4.5588e-08
0.291	2.49837e-06	2.43463e-06	2.27148e-06	2.3237e-06		0.291	2.14911e-06	1.87378e-06	1.93496e-06	2.25618e-06																			0.591	9.49635e-07	1.93114e-06	-9.31152e-06	-1.9885e-07		0.491	-4.22064e-08	-4.11718e-08
0.29	2.47288e-06	2.43463e-06	2.25946e-06	2.32686e-06		0.29	1.98085e-06	1.90246e-06	1.9579e-06	2.31354e-06																			0.59	9.75128e-07	1.8929e-06	-9.23504e-06	-1.60609e-07		0.49	-3.6451e-08	-3.67582e-08
0.289	2.47288e-06	2.44738e-06	2.27475e-06	2.32916e-06		0.289	1.92731e-06	1.85466e-06	1.96555e-06	2.29442e-06																			0.589	1.00062e-06	1.87378e-06	-9.16812e-06	-1.45313e-07		0.489	-3.2614e-08	-3.23496e-08
0.288	2.49837e-06	2.43463e-06	2.29333e-06	2.33185e-06		0.288	2.05733e-06	1.80686e-06	2.02674e-06	2.24662e-06																			0.588	1.04524e-06	1.99487e-06	-9.08208e-06	-1.14721e-07		0.488	-2.87771e-08	-2.79449e-08
0.287	2.49837e-06	2.43463e-06	2.29497e-06	2.33463e-06		0.287	2.06498e-06	1.81642e-06	2.04968e-06	2.31354e-06																			0.587	1.1026e-06	2.05223e-06	-9.0056e-06	-8.41287e-08		0.487	-2.49401e-08	-2.35433e-08
0.286	2.49837e-06	2.44738e-06	2.29442e-06	2.34981e-06		0.286	2.01909e-06	1.87378e-06	1.9885e-06	2.33266e-06																			0.586	1.15358e-06	2.04586e-06	-8.9578e-06	-4.58885e-08		0.486	-2.11032e-08	-1.91439e-08
0.285	2.49837e-06	2.46013e-06	2.29442e-06	2.34004e-06		0.285	2.04968e-06	1.82598e-06	2.01909e-06	2.3709e-06																			0.585	1.18545e-06	2.09685e-06	-8.87176e-06	-1.52962e-08		0.485	-1.53478e-08	-1.47426e-08
0.284	2.51112e-06	2.47288e-06	2.29442e-06	2.34318e-06		0.284	2.08792e-06	1.88334e-06	2.02674e-06	2.4187e-06																			0.584	1.21732e-06	2.13509e-06	-8.78572e-06	6e-14		0.484	-9.59236e-09	-1.03421e-08
0.283	2.51112e-06	2.48562e-06	2.29442e-06	2.34625e-06		0.283	2.01144e-06	1.96938e-06	1.9732e-06	2.40914e-06																			0.583	1.23644e-06	2.13509e-06	-8.7188e-06	1.52961e-08		0.483	-5.75542e-09	-5.94518e-09
0.282	2.49837e-06	2.49837e-06	2.29387e-06	2.34941e-06		0.282	1.96555e-06	1.91202e-06	1.9732e-06	2.35178e-06																			0.582	1.2683e-06	2.14146e-06	-8.65188e-06	2.29442e-08		0.482	0	-1.55131e-09
0.281	2.51112e-06	2.49837e-06	2.29551e-06	2.36507e-06		0.281	1.9885e-06	1.86422e-06	2.01909e-06	2.39002e-06																			0.581	1.2938e-06	2.19245e-06	-8.59452e-06	4.58883e-08		0.481	3.83694e-09	2.83656e-09
0.28	2.52386e-06	2.51112e-06	2.31409e-06	2.36712e-06		0.28	2.04968e-06	1.88334e-06	2.02674e-06	2.39002e-06																			0.58	1.33204e-06	2.23069e-06	-8.49892e-06	6.88326e-08		0.48	7.67389e-09	7.22072e-09
0.279	2.51112e-06	2.51112e-06	2.32993e-06	2.36916e-06		0.279	2.05733e-06	1.91202e-06	1.99615e-06	2.3231e-06																			0.579	1.36391e-06	2.1797e-06	-8.41287e-06	1.07073e-07		0.479	1.15108e-08	1.16019e-08
0.278	2.51112e-06	2.49837e-06	2.31518e-06	2.3717e-06		0.278	2.03439e-06	1.93114e-06	2.03439e-06	2.34222e-06																			0.578	1.3894e-06	2.16695e-06	-8.37463e-06	1.37665e-07		0.478	1.53478e-08	1.59809e-08
0.277	2.54936e-06	2.49837e-06	2.31463e-06	2.37321e-06		0.277	2.04203e-06	1.97894e-06	2.04968e-06	2.36134e-06																			0.577	1.44039e-06	2.21794e-06	-8.29815e-06	1.60609e-07		0.477	2.11032e-08	2.03578e-08
0.276	2.5621e-06	2.49837e-06	2.33047e-06	2.37456e-06		0.276	2.08027e-06	1.93114e-06	2.05733e-06	2.3709e-06																			0.576	1.45313e-06	2.26255e-06	-8.21211e-06	1.83554e-07		0.476	2.49401e-08	2.47295e-08
0.275	2.53661e-06	2.52386e-06	2.33485e-06	2.37747e-06		0.275	2.14911e-06	1.78774e-06	2.07263e-06	2.38046e-06																			0.575	1.485e-06	2.26255e-06	-8.14519e-06	2.06498e-07		0.475	2.87771e-08	2.90978e-08
0.274	2.54936e-06	2.52386e-06	2.35069e-06	2.37917e-06		0.274	2.11851e-06	1.81642e-06	2.08027e-06	2.39002e-06																			0.574	1.51687e-06	2.21157e-06	-8.08783e-06	2.44738e-07		0.474	3.2614e-08	3.34639e-08
0.273	2.5621e-06	2.52386e-06	2.35014e-06	2.38108e-06		0.273	2.05733e-06	1.8451e-06	2.13381e-06	2.34222e-06																			0.573	1.52961e-06	2.26893e-06	-8.03047e-06	2.7533e-07		0.473	3.6451e-08	3.78291e-08
0.272	2.5621e-06	2.5621e-06	2.33539e-06	2.38335e-06		0.272	2.06498e-06	1.8451e-06	2.08792e-06	2.38046e-06																			0.572	1.54236e-06	2.38365e-06	-7.97311e-06	2.82978e-07		0.472	4.22064e-08	4.21948e-08
0.271	2.57485e-06	2.5621e-06	2.35069e-06	2.38542e-06		0.271	2.08027e-06	1.91202e-06	2.04203e-06	2.39958e-06																			0.571	1.5806e-06	2.39639e-06	-7.90619e-06	2.98275e-07		0.471	4.79618e-08	4.65577e-08
0.27	2.57485e-06	2.5621e-06	2.37145e-06	2.38869e-06		0.27	2.04968e-06	1.8929e-06	2.08792e-06	2.42826e-06																			0.57	1.63796e-06	2.38365e-06	-7.82015e-06	3.21219e-07		0.47	5.17988e-08	5.09141e-08
0.269	2.57485e-06	2.5621e-06	2.38947e-06	2.39045e-06		0.269	2.08027e-06	1.91202e-06	2.11851e-06	2.4187e-06																			0.569	1.64433e-06	2.40914e-06	-7.74367e-06	3.44163e-07		0.469	5.56357e-08	5.52655e-08
0.268	2.57485e-06	2.5621e-06	2.38893e-06	2.39218e-06		0.268	2.07263e-06	1.96938e-06	2.14146e-06	2.34222e-06																			0.568	1.64433e-06	2.44101e-06	-7.68631e-06	3.74755e-07		0.468	5.94727e-08	5.96117e-08
0.267	2.57485e-06	2.5621e-06	2.37199e-06	2.39389e-06		0.267	2.11851e-06	1.95982e-06	2.13381e-06	2.31354e-06																			0.567	1.69532e-06	2.46013e-06	-7.63851e-06	3.90051e-07		0.467	6.52281e-08	6.39524e-08
0.266	2.60034e-06	2.57485e-06	2.37145e-06	2.39472e-06		0.266	2.15675e-06	1.92158e-06	2.11087e-06	2.25618e-06																			0.566	1.71444e-06	2.45375e-06	-7.58115e-06	4.12996e-07		0.466	6.9065e-08	6.82876e-08
0.265	2.62584e-06	2.60034e-06	2.39002e-06	2.39715e-06		0.265	2.13381e-06	1.96938e-06	2.14146e-06	2.2753e-06																			0.565	1.74631e-06	2.44738e-06	-7.51423e-06	4.43588e-07		0.465	7.2902e-08	7.2619e-08
0.264	2.60034e-06	2.5876e-06	2.40805e-06	2.39971e-06		0.264	2.18735e-06	2.0363e-06	2.06498e-06	2.38046e-06																			0.564	1.7718e-06	2.46013e-06	-7.44731e-06	4.66532e-07		0.464	7.67389e-08	7.69463e-08
0.263	2.5876e-06	2.60034e-06	2.41078e-06	2.40175e-06		0.263	2.09557e-06	2.04586e-06	2.08792e-06	2.43782e-06																			0.563	1.78455e-06	2.492e-06	-7.38039e-06	4.81828e-07		0.463	8.05759e-08	8.12711e-08
0.262	2.60034e-06	2.62584e-06	2.40586e-06	2.41706e-06		0.262	2.11087e-06	2.00762e-06	2.20264e-06	2.38046e-06																			0.562	1.82916e-06	2.49837e-06	-7.32302e-06	5.20069e-07		0.462	8.63313e-08	8.55935e-08
0.261	2.60034e-06	2.61309e-06	2.37309e-06	2.41988e-06		0.261	2.22559e-06	1.95026e-06	1.93496e-06	2.40914e-06																			0.561	1.82916e-06	2.50474e-06	-7.26566e-06	5.58309e-07		0.461	9.01682e-08	8.99098e-08
0.26	2.61309e-06	2.61309e-06	2.37363e-06	2.4092e-06		0.26	2.23324e-06	1.97894e-06	1.85848e-06	2.52386e-06																			0.56	1.8674e-06	2.53661e-06	-7.17962e-06	5.81253e-07		0.46	9.40052e-08	9.42198e-08
0.259	2.62584e-06	2.62584e-06	2.40422e-06	2.42299e-06		0.259	2.21029e-06	2.01718e-06	2.04203e-06	2.50474e-06																			0.559	1.8929e-06	2.53024e-06	-7.1127e-06	6.11845e-07		0.459	9.78421e-08	9.85248e-08
0.258	2.61309e-06	2.62584e-06	2.39221e-06	2.42479e-06		0.258	2.19499e-06	1.9407e-06	2.05733e-06	2.42826e-06																			0.558	1.89927e-06	2.52386e-06	-7.0649e-06	6.04197e-07		0.458	1.01679e-07	1.02827e-07
0.257	2.61309e-06	2.62584e-06	2.39111e-06	2.42664e-06		0.257	2.23324e-06	1.88334e-06	2.11087e-06	2.3709e-06																			0.557	1.95026e-06	2.54936e-06	-7.02666e-06	5.88901e-07		0.457	1.07434e-07	1.07126e-07
0.256	2.62584e-06	2.62584e-06	2.40641e-06	2.42779e-06		0.256	2.21794e-06	1.95026e-06	2.11087e-06	2.35178e-06																			0.556	1.963e-06	2.57485e-06	-6.9693e-06	6.27141e-07		0.456	1.11271e-07	1.11421e-07
0.255	2.62584e-06	2.62584e-06	2.41296e-06	2.41642e-06		0.255	2.17205e-06	1.97894e-06	2.08027e-06	2.40914e-06																			0.555	1.96938e-06	2.59397e-06	-6.90238e-06	6.50086e-07		0.455	1.15108e-07	1.15712e-07
0.254	2.63858e-06	2.62584e-06	2.44465e-06	2.43036e-06		0.254	2.1797e-06	1.90246e-06	2.05733e-06	2.40914e-06																			0.554	1.98212e-06	2.61309e-06	-6.84502e-06	6.57734e-07		0.454	1.18945e-07	1.2e-07
0.253	2.65133e-06	2.63858e-06	2.44683e-06	2.43208e-06		0.253	2.1644e-06	1.95982e-06	2.06498e-06	2.42826e-06																			0.553	2.02036e-06	2.64496e-06	-6.78766e-06	6.95974e-07		0.453	1.22782e-07	1.24285e-07
0.252	2.65133e-06	2.65133e-06	2.4299e-06	2.43355e-06		0.252	2.17205e-06	2.05542e-06	2.11087e-06	2.49518e-06																			0.552	2.02674e-06	2.63858e-06	-6.75898e-06	6.88326e-07		0.452	1.26619e-07	1.28565e-07
0.251	2.65133e-06	2.65133e-06	2.42717e-06	2.44662e-06		0.251	2.24088e-06	2.0363e-06	2.14146e-06	2.47606e-06																			0.551	2.00124e-06	2.61946e-06	-6.70162e-06	6.88326e-07		0.451	1.30456e-07	1.32841e-07
0.25	2.63858e-06	2.65133e-06	2.4299e-06	2.43535e-06		0.25	2.15676e-06	2.06498e-06	2.13381e-06	2.49518e-06																			0.55	2.0586e-06	2.63858e-06	-6.59646e-06	7.41862e-07		0.45	1.3813e-07	1.37116e-07
0.249	2.63858e-06	2.66408e-06	2.44574e-06	2.43713e-06		0.249	2.11851e-06	2.07454e-06	2.11087e-06	2.50474e-06																			0.549	2.07772e-06	2.62584e-06	-6.52954e-06	7.80103e-07		0.449	1.41967e-07	1.41382e-07
0.248	2.65133e-06	2.67682e-06	2.44793e-06	2.43765e-06		0.248	2.22559e-06	2.01718e-06	2.08027e-06	2.4665e-06																			0.548	2.02674e-06	2.63221e-06	-6.48174e-06	7.87751e-07		0.448	1.45804e-07	1.45639e-07
0.247	2.63858e-06	2.67682e-06	2.44738e-06	2.42535e-06		0.247	2.20264e-06	1.99806e-06	2.07263e-06	2.48562e-06																			0.547	2.05223e-06	2.68957e-06	-6.43394e-06	7.95399e-07		0.447	1.51559e-07	1.49888e-07
0.246	2.63858e-06	2.67682e-06	2.44629e-06	2.42621e-06		0.246	2.14911e-06	2.01718e-06	2.10322e-06	2.5143e-06																			0.546	2.09047e-06	2.73418e-06	-6.40526e-06	8.25991e-07		0.446	1.55396e-07	1.54124e-07
0.245	2.65133e-06	2.68957e-06	2.45066e-06	2.43998e-06		0.245	2.14911e-06	2.0841e-06	2.11087e-06	2.5143e-06																			0.545	2.12871e-06	2.72144e-06	-6.3479e-06	8.64232e-07		0.445	1.59233e-07	1.58351e-07
0.244	2.65133e-06	2.68957e-06	2.48344e-06	2.45372e-06		0.244	2.14911e-06	2.06498e-06	2.14146e-06	2.49518e-06																			0.544	2.19245e-06	2.6577e-06	-6.28097e-06	8.87176e-07		0.444	1.6307e-07	1.62567e-07
0.243	2.65133e-06	2.68957e-06	2.48344e-06	2.44238e-06		0.243	2.12616e-06	2.01718e-06	2.08792e-06	2.43782e-06																			0.543	2.20519e-06	2.68957e-06	-6.23317e-06	8.87176e-07		0.443	1.66907e-07	1.66776e-07
0.242	2.65133e-06	2.68957e-06	2.45011e-06	2.44336e-06		0.242	2.10322e-06	2.01718e-06	2.13381e-06	2.43782e-06																			0.542	2.21157e-06	2.7533e-06	-6.18537e-06	9.1012e-07		0.442	1.70744e-07	1.70977e-07
0.241	2.65133e-06	2.68957e-06	2.44683e-06	2.45743e-06		0.241	2.14911e-06	1.96938e-06	2.14911e-06	2.44738e-06																			0.541	2.19882e-06	2.75968e-06	-6.12801e-06	9.4836e-07		0.441	1.74581e-07	1.7517e-07
0.24	2.65133e-06	2.71506e-06	2.46814e-06	2.45905e-06		0.24	2.20264e-06	2.02674e-06	2.05733e-06	2.44738e-06																			0.54	2.21157e-06	2.7533e-06	-6.06109e-06	9.63656e-07		0.44	1.80336e-07	1.79357e-07
0.239	2.66408e-06	2.71506e-06	2.50256e-06	2.45985e-06		0.239	2.24088e-06	2.04586e-06	2.13381e-06	2.4665e-06																			0.539	2.23069e-06	2.77242e-06	-6.01329e-06	9.71304e-07		0.439	1.84173e-07	1.83534e-07
0.238	2.66408e-06	2.70232e-06	2.50419e-06	2.44893e-06		0.238	2.23324e-06	1.99806e-06	2.195e-06	2.45694e-06																			0.538	2.25618e-06	2.75968e-06	-5.98461e-06	9.78953e-07		0.438	1.8801e-07	1.87701e-07
0.237	2.66408e-06	2.71506e-06	2.48726e-06	2.45105e-06		0.237	2.21794e-06	1.9885e-06	2.20264e-06	2.45694e-06																			0.537	2.30717e-06	2.74693e-06	-5.93681e-06	9.94249e-07		0.437	1.91847e-07	1.91859e-07
0.236	2.68957e-06	2.74056e-06	2.48453e-06	2.46583e-06		0.236	2.28677e-06	2.01718e-06	2.21029e-06	2.44738e-06																			0.536	2.29442e-06	2.78517e-06	-5.88901e-06	1.02484e-06		0.436	1.95684e-07	1.96009e-07
0.235	2.67682e-06	2.74056e-06	2.48726e-06	2.45594e-06		0.235	2.28677e-06	2.07454e-06	2.1797e-06	2.42826e-06																			0.535	2.28167e-06	2.76605e-06	-5.83165e-06	1.05543e-06		0.435	2.0144e-07	2.0015e-07
0.234	2.67682e-06	2.74056e-06	2.50365e-06	2.45813e-06		0.234	2.11087e-06	2.10322e-06	2.17205e-06	2.4665e-06																			0.534	2.31354e-06	2.74693e-06	-5.78385e-06	1.05543e-06		0.434	2.05277e-07	2.04278e-07
0.233	2.68957e-06	2.76605e-06	2.50365e-06	2.47302e-06		0.233	2.1644e-06	2.1319e-06	2.18735e-06	2.53342e-06																			0.533	2.32629e-06	2.81704e-06	-5.72649e-06	1.04779e-06		0.433	2.09113e-07	2.08395e-07
0.232	2.67682e-06	2.76605e-06	2.48671e-06	2.47518e-06		0.232	2.24853e-06	2.14146e-06	2.20264e-06	2.48562e-06																			0.532	2.33266e-06	2.90627e-06	-5.67869e-06	1.10132e-06		0.432	2.1295e-07	2.12502e-07
0.231	2.70232e-06	2.7533e-06	2.48671e-06	2.47639e-06		0.231	2.17205e-06	2.17014e-06	2.20264e-06	2.5143e-06																			0.531	2.32629e-06	2.90627e-06	-5.63089e-06	1.14721e-06		0.431	2.16787e-07	2.16599e-07
0.23	2.70232e-06	2.76605e-06	2.50365e-06	2.47764e-06		0.23	2.21029e-06	2.11278e-06	2.21029e-06	2.5621e-06																			0.53	2.35815e-06	2.86165e-06	-5.56397e-06	1.15486e-06		0.43	2.20624e-07	2.20691e-07
0.229	2.67682e-06	2.7533e-06	2.5031e-06	2.47937e-06		0.229	2.27148e-06	2.04586e-06	2.1797e-06	2.50474e-06																			0.529	2.40277e-06	2.86803e-06	-5.50661e-06	1.1778e-06		0.429	2.24461e-07	2.24776e-07
0.228	2.70232e-06	2.7533e-06	2.4889e-06	2.48121e-06		0.228	2.30972e-06	2.0363e-06	2.1797e-06	2.55254e-06																			0.528	2.40914e-06	2.86803e-06	-5.44925e-06	1.1931e-06		0.428	2.28298e-07	2.28856e-07
0.227	2.72781e-06	2.79154e-06	2.50256e-06	2.48203e-06		0.227	2.31736e-06	2.06498e-06	2.21794e-06	2.53342e-06																			0.527	2.42189e-06	2.86803e-06	-5.42057e-06	1.1931e-06		0.427	2.32135e-07	2.32929e-07
0.226	2.71506e-06	2.7788e-06	2.50419e-06	2.48295e-06		0.226	2.34031e-06	2.09366e-06	2.22559e-06	2.54298e-06																			0.526	2.42189e-06	2.89352e-06	-5.40145e-06	1.20839e-06		0.426	2.35972e-07	2.36997e-07
0.225	2.71506e-06	2.7788e-06	2.50802e-06	2.48475e-06		0.225	2.28677e-06	2.11278e-06	2.21029e-06	2.61946e-06																			0.525	2.42826e-06	2.89989e-06	-5.35365e-06	1.23899e-06		0.425	2.39809e-07	2.41059e-07
0.224	2.72781e-06	2.7788e-06	2.54025e-06	2.48606e-06		0.224	2.24853e-06	2.1797e-06	2.14911e-06	2.59078e-06																			0.524	2.43463e-06	2.91901e-06	-5.28673e-06	1.26193e-06		0.424	2.45564e-07	2.45117e-07
0.223	2.71506e-06	2.76605e-06	2.54243e-06	2.48739e-06		0.223	2.29442e-06	2.1797e-06	2.1644e-06	2.61946e-06																			0.523	2.44101e-06	2.90627e-06	-5.24848e-06	1.26193e-06		0.423	2.49401e-07	2.49166e-07
0.222	2.71506e-06	2.79154e-06	2.5255e-06	2.48805e-06		0.222	2.27912e-06	2.09366e-06	2.20264e-06	2.59078e-06																			0.522	2.44738e-06	2.88715e-06	-5.21024e-06	1.26193e-06		0.422	2.53238e-07	2.53205e-07
0.221	2.72781e-06	2.80429e-06	2.52277e-06	2.48834e-06		0.221	2.27148e-06	2.05542e-06	2.1797e-06	2.49518e-06																			0.521	2.46013e-06	2.91901e-06	-5.16244e-06	1.31547e-06		0.421	2.57075e-07	2.57235e-07
0.22	2.72781e-06	2.80429e-06	2.5255e-06	2.48965e-06		0.22	2.3556e-06	2.12234e-06	2.13381e-06	2.5143e-06																			0.52	2.46013e-06	2.89989e-06	-5.1242e-06	1.33076e-06		0.42	2.60912e-07	2.61258e-07
0.219	2.72781e-06	2.80429e-06	2.54189e-06	2.48994e-06		0.219	2.3862e-06	2.11278e-06	2.14911e-06	2.5143e-06																			0.519	2.44101e-06	2.8744e-06	-5.0764e-06	1.32312e-06		0.419	2.64749e-07	2.65276e-07
0.218	2.72781e-06	2.80429e-06	2.54189e-06	2.49098e-06		0.218	2.28677e-06	2.10322e-06	2.22559e-06	2.52386e-06																			0.518	2.46013e-06	2.93813e-06	-5.0286e-06	1.35371e-06		0.418	2.68586e-07	2.6929e-07
0.217	2.74056e-06	2.80429e-06	2.5255e-06	2.49249e-06		0.217	2.1797e-06	2.1319e-06	2.22559e-06	2.54298e-06																			0.517	2.50474e-06	3.01461e-06	-4.99992e-06	1.35371e-06		0.417	2.72423e-07	2.733e-07
0.216	2.74056e-06	2.81704e-06	2.52277e-06	2.49248e-06		0.216	2.27912e-06	2.06498e-06	2.23324e-06	2.47606e-06																			0.516	2.52386e-06	3.02099e-06	-4.96168e-06	1.34606e-06		0.416	2.7626e-07	2.77306e-07
0.215	2.71506e-06	2.81704e-06	2.52495e-06	2.49335e-06		0.215	2.37855e-06	2.05542e-06	2.25618e-06	2.43782e-06																			0.515	2.53661e-06	2.99549e-06	-4.89476e-06	1.3843e-06		0.415	2.82015e-07	2.8131e-07
0.214	2.71506e-06	2.81704e-06	2.54353e-06	2.49441e-06		0.214	2.28677e-06	2.09366e-06	2.24088e-06	2.42826e-06																			0.514	2.53661e-06	2.93176e-06	-4.84696e-06	1.40724e-06		0.414	2.85852e-07	2.85309e-07
0.213	2.74056e-06	2.82978e-06	2.55937e-06	2.49476e-06		0.213	2.24853e-06	2.11278e-06	2.28677e-06	2.44738e-06																			0.513	2.54298e-06	2.97e-06	-4.81828e-06	1.39195e-06		0.413	2.89689e-07	2.89305e-07
0.212	2.76605e-06	2.82978e-06	2.54462e-06	2.49543e-06		0.212	2.30972e-06	2.09366e-06	2.27912e-06	2.50474e-06																			0.512	2.54298e-06	3.07835e-06	-4.76092e-06	1.42254e-06		0.412	2.93526e-07	2.93295e-07
0.211	2.7533e-06	2.81704e-06	2.54353e-06	2.49617e-06		0.211	2.34031e-06	2.06498e-06	2.24853e-06	2.53342e-06																			0.511	2.54936e-06	3.07197e-06	-4.71312e-06	1.45313e-06		0.411	2.97363e-07	2.97279e-07
0.21	2.72781e-06	2.81704e-06	2.5621e-06	2.49687e-06		0.21	2.31736e-06	2.12234e-06	2.26383e-06	2.54298e-06																			0.51	2.56848e-06	3.07835e-06	-4.67488e-06	1.46843e-06		0.41	3.012e-07	3.01262e-07
0.209	2.7533e-06	2.82978e-06	2.58068e-06	2.49799e-06		0.209	2.27148e-06	2.16058e-06	2.28677e-06	2.60034e-06																			0.509	2.54298e-06	3.04011e-06	-4.61752e-06	1.49137e-06		0.409	3.05037e-07	3.05244e-07
0.208	2.76605e-06	2.82978e-06	2.58013e-06	2.49912e-06		0.208	2.32501e-06	2.14146e-06	2.32501e-06	2.62902e-06																			0.508	2.53024e-06	3.04011e-06	-4.58884e-06	1.49902e-06		0.408	3.08874e-07	3.09223e-07
0.207	2.76605e-06	2.82978e-06	2.56374e-06	2.49987e-06		0.207	2.3556e-06	2.11278e-06	2.27148e-06	2.59078e-06																			0.507	2.53661e-06	3.09109e-06	-4.56016e-06	1.52197e-06		0.407	3.12711e-07	3.13199e-07
0.206	2.7788e-06	2.82978e-06	2.56047e-06	2.50081e-06		0.206	2.26383e-06	2.14146e-06	2.24088e-06	2.58122e-06																			0.506	2.57485e-06	3.08472e-06	-4.51236e-06	1.54491e-06		0.406	3.18466e-07	3.17172e-07
0.205	2.7788e-06	2.84253e-06	2.56538e-06	2.5021e-06		0.205	2.31736e-06	2.15102e-06	2.27912e-06	2.58122e-06																			0.505	2.62584e-06	3.09109e-06	-4.455e-06	1.56785e-06		0.405	3.22303e-07	3.21142e-07
0.204	2.79154e-06	2.85528e-06	2.59761e-06	2.50311e-06		0.204	2.3556e-06	2.15102e-06	2.30207e-06	2.58122e-06																			0.504	2.61309e-06	3.07197e-06	-4.4072e-06	1.5755e-06		0.404	3.2614e-07	3.25109e-07
0.203	2.76605e-06	2.82978e-06	2.5998e-06	2.49116e-06		0.203	2.30972e-06	2.16058e-06	2.28677e-06	2.5621e-06																			0.503	2.60672e-06	3.0656e-06	-4.37852e-06	1.55256e-06		0.403	3.29977e-07	3.2907e-07
0.202	2.76605e-06	2.82978e-06	2.58341e-06	2.49176e-06		0.202	2.29442e-06	2.17014e-06	2.27912e-06	2.50474e-06																			0.502	2.63858e-06	3.07835e-06	-4.33072e-06	1.56785e-06		0.402	3.33814e-07	3.33025e-07
0.201	2.80429e-06	2.86803e-06	2.57795e-06	2.50521e-06		0.201	2.27148e-06	2.17014e-06	2.28677e-06	2.4665e-06																			0.501	2.6577e-06	3.05285e-06	-4.30204e-06	1.59845e-06		0.401	3.37651e-07	3.36975e-07
0.2	2.7788e-06	2.85528e-06	2.56647e-06	2.50622e-06		0.2	2.30207e-06	2.19882e-06	2.23324e-06	2.44738e-06																			0.5	2.67045e-06	3.07197e-06	-4.27336e-06	1.61374e-06		0.4	3.41488e-07	3.40917e-07
0.199	2.76605e-06	2.84253e-06	2.59925e-06	2.50678e-06		0.199	2.34796e-06	2.18926e-06	2.22559e-06	2.52386e-06																			0.499	2.67045e-06	3.09747e-06	-4.20644e-06	1.62139e-06		0.399	3.45325e-07	3.4485e-07
0.198	2.7788e-06	2.86802e-06	2.61564e-06	2.50722e-06		0.198	2.29442e-06	2.12234e-06	2.29442e-06	2.63858e-06																			0.498	2.6832e-06	3.09109e-06	-4.15864e-06	1.62139e-06		0.398	3.47244e-07	3.48778e-07
0.197	2.7788e-06	2.85528e-06	2.58396e-06	2.50797e-06		0.197	2.26383e-06	2.0841e-06	2.30972e-06	2.63858e-06																			0.497	2.70869e-06	3.12296e-06	-4.13952e-06	1.62139e-06		0.397	3.51081e-07	3.52704e-07
0.196	2.80429e-06	2.85528e-06	2.58341e-06	2.5088e-06		0.196	2.36325e-06	2.10322e-06	2.27912e-06	2.57166e-06																			0.496	2.73418e-06	3.13571e-06	-4.10128e-06	1.64433e-06		0.396	3.54917e-07	3.56628e-07
0.195	2.80429e-06	2.88077e-06	2.61673e-06	2.50975e-06		0.195	2.39384e-06	2.11278e-06	2.33266e-06	2.57166e-06																			0.495	2.75968e-06	3.14208e-06	-4.03436e-06	1.67493e-06		0.395	3.60673e-07	3.60553e-07
0.194	2.7788e-06	2.86803e-06	2.61892e-06	2.51059e-06		0.194	2.29442e-06	2.05542e-06	2.44738e-06	2.57166e-06																			0.494	2.72781e-06	3.14208e-06	-4.01524e-06	1.69022e-06		0.394	3.6451e-07	3.64475e-07
0.193	2.79154e-06	2.86803e-06	2.60198e-06	2.51165e-06		0.193	2.23324e-06	2.12234e-06	2.40149e-06	2.54298e-06																			0.493	2.67682e-06	3.14845e-06	-3.98655e-06	1.69787e-06		0.393	3.68347e-07	3.68394e-07
0.192	2.80429e-06	2.88077e-06	2.5998e-06	2.51245e-06		0.192	2.26383e-06	2.11278e-06	2.28677e-06	2.63858e-06																			0.492	2.74693e-06	3.16757e-06	-3.92919e-06	1.72846e-06		0.392	3.72184e-07	3.72308e-07
0.191	2.79154e-06	2.88077e-06	2.59925e-06	2.5131e-06		0.191	2.30972e-06	2.09366e-06	2.29442e-06	2.67682e-06																			0.491	2.81066e-06	3.14208e-06	-3.91963e-06	1.72846e-06		0.391	3.76021e-07	3.76217e-07
0.19	2.7788e-06	2.88077e-06	2.60362e-06	2.51424e-06		0.19	2.34031e-06	2.16058e-06	2.3556e-06	2.5621e-06																			0.49	2.74693e-06	3.15483e-06	-3.87183e-06	1.71317e-06		0.39	3.79858e-07	3.80122e-07
0.189	2.79154e-06	2.89352e-06	2.6364e-06	2.51543e-06		0.189	2.30972e-06	2.17014e-06	2.34796e-06	2.53342e-06																			0.489	2.76605e-06	3.16757e-06	-3.80491e-06	1.75141e-06		0.389	3.83695e-07	3.84022e-07
0.188	2.80429e-06	2.89352e-06	2.6364e-06	2.51707e-06		0.188	2.34031e-06	2.1797e-06	2.3709e-06	2.62902e-06																			0.488	2.79154e-06	3.1612e-06	-3.78579e-06	1.77435e-06		0.388	3.87531e-07	3.87916e-07
0.187	2.81704e-06	2.86803e-06	2.60362e-06	2.51735e-06		0.187	2.36325e-06	2.21794e-06	2.40914e-06	2.68638e-06																			0.487	2.76605e-06	3.18032e-06	-3.75711e-06	1.7667e-06		0.387	3.91368e-07	3.91805e-07
0.186	2.82978e-06	2.86803e-06	2.59816e-06	2.51701e-06		0.186	2.29442e-06	2.1797e-06	2.3556e-06	2.5621e-06																			0.486	2.79154e-06	3.17395e-06	-3.69019e-06	1.7973e-06		0.386	3.95205e-07	3.95689e-07
0.185	2.81704e-06	2.88077e-06	2.60362e-06	2.51793e-06		0.185	2.30972e-06	2.1797e-06	2.28677e-06	2.55254e-06																			0.485	2.79154e-06	3.16757e-06	-3.64239e-06	1.80494e-06		0.385	3.99042e-07	3.99567e-07
0.184	2.81704e-06	2.89352e-06	2.6364e-06	2.51857e-06		0.184	2.36325e-06	2.2753e-06	2.30207e-06	2.59078e-06																			0.484	2.78517e-06	3.18669e-06	-3.61371e-06	1.78965e-06		0.384	4.02879e-07	4.03441e-07
0.183	2.81704e-06	2.89352e-06	2.6364e-06	2.51901e-06		0.183	2.34031e-06	2.28486e-06	2.3556e-06	2.60034e-06																			0.483	2.81066e-06	3.23768e-06	-3.56591e-06	1.782e-06		0.383	4.06716e-07	4.0731e-07
0.182	2.81704e-06	2.86803e-06	2.60308e-06	2.51962e-06		0.182	2.26383e-06	2.23706e-06	2.3556e-06	2.6577e-06																			0.482	2.76605e-06	3.23131e-06	-3.53723e-06	1.78965e-06		0.382	4.10553e-07	4.11175e-07
0.181	2.84253e-06	2.86803e-06	2.5998e-06	2.52005e-06		0.181	2.30972e-06	2.25618e-06	2.3709e-06	2.66726e-06																			0.481	2.71506e-06	3.19944e-06	-3.50855e-06	1.85083e-06		0.381	4.1439e-07	4.15035e-07
0.18	2.82978e-06	2.88077e-06	2.6211e-06	2.52098e-06		0.18	2.45503e-06	2.26574e-06	2.3556e-06	2.62902e-06																			0.48	2.75968e-06	3.22493e-06	-3.46075e-06	1.88142e-06		0.38	4.20146e-07	4.1889e-07
0.179	2.80429e-06	2.89352e-06	2.65552e-06	2.52221e-06		0.179	2.47033e-06	2.24662e-06	2.34031e-06	2.52386e-06																			0.479	2.76605e-06	3.19307e-06	-3.44163e-06	1.88907e-06		0.379	4.23982e-07	4.22736e-07
0.178	2.80429e-06	2.90627e-06	2.65716e-06	2.52301e-06		0.178	2.3862e-06	2.20838e-06	2.31736e-06	2.53342e-06																			0.478	2.73418e-06	3.23768e-06	-3.40339e-06	1.89672e-06		0.378	4.27819e-07	4.26574e-07
0.177	2.82978e-06	2.91901e-06	2.64022e-06	2.52394e-06		0.177	2.47033e-06	2.1797e-06	2.34796e-06	2.60034e-06																			0.477	2.78517e-06	3.33966e-06	-3.37471e-06	1.90437e-06		0.377	4.31656e-07	4.30403e-07
0.176	2.84253e-06	2.91901e-06	2.63804e-06	2.52469e-06		0.176	2.53916e-06	2.19882e-06	2.41679e-06	2.61946e-06																			0.476	2.81704e-06	3.30779e-06	-3.34603e-06	1.91966e-06		0.376	4.35493e-07	4.34224e-07
0.175	2.82978e-06	2.91901e-06	2.63858e-06	2.52531e-06		0.175	2.47033e-06	2.17014e-06	2.40914e-06	2.55254e-06																			0.475	2.79792e-06	3.25043e-06	-3.29823e-06	1.91202e-06		0.375	4.3933e-07	4.38035e-07
0.174	2.82978e-06	2.91901e-06	2.63858e-06	2.52588e-06		0.174	2.43973e-06	2.19882e-06	2.52386e-06	2.54298e-06																			0.474	2.82978e-06	3.22493e-06	-3.27911e-06	1.90437e-06		0.374	4.43167e-07	4.41835e-07
0.173	2.81704e-06	2.90627e-06	2.63858e-06	2.52653e-06		0.173	2.41679e-06	2.2753e-06	2.48562e-06	2.58122e-06																			0.473	2.83616e-06	3.27592e-06	-3.24087e-06	1.91966e-06		0.373	4.45086e-07	4.45624e-07
0.172	2.82978e-06	2.91901e-06	2.63858e-06	2.52731e-06		0.172	2.33266e-06	2.21794e-06	2.27912e-06	2.67682e-06																			0.472	2.82978e-06	3.32054e-06	-3.22175e-06	1.94261e-06		0.372	4.48923e-07	4.49407e-07
0.171	2.85528e-06	2.90627e-06	2.63749e-06	2.52792e-06		0.171	2.33266e-06	2.11278e-06	2.195e-06	2.78198e-06																			0.471	2.8489e-06	3.30779e-06	-3.21219e-06	1.95026e-06		0.371	4.5276e-07	4.53185e-07
0.17	2.85528e-06	2.90627e-06	2.64186e-06	2.5287e-06		0.17	2.40914e-06	2.14146e-06	2.28677e-06	2.6577e-06																			0.47	2.86165e-06	3.33966e-06	-3.17395e-06	1.9732e-06		0.37	4.56597e-07	4.56957e-07
0.169	2.85528e-06	2.94451e-06	2.67464e-06	2.52963e-06		0.169	2.46268e-06	2.21794e-06	2.43209e-06	2.54298e-06																			0.469	2.88715e-06	3.33328e-06	-3.12615e-06	1.99615e-06		0.369	4.60433e-07	4.60723e-07
0.168	2.85528e-06	2.93176e-06	2.67409e-06	2.53079e-06		0.168	2.47797e-06	2.26574e-06	2.43973e-06	2.64814e-06																			0.468	2.88077e-06	3.32691e-06	-3.08791e-06	2.00379e-06		0.368	4.6427e-07	4.64482e-07
0.167	2.85528e-06	2.91901e-06	2.6435e-06	2.53192e-06		0.167	2.44738e-06	2.2275e-06	2.43209e-06	2.66726e-06																			0.467	2.86165e-06	3.35878e-06	-3.05923e-06	2.01144e-06		0.367	4.68107e-07	4.68234e-07
0.166	2.86802e-06	2.94451e-06	2.65443e-06	2.53282e-06		0.166	2.46268e-06	2.25618e-06	2.37855e-06	2.59078e-06																			0.466	2.86165e-06	3.34603e-06	-3.03055e-06	2.01144e-06		0.366	4.71944e-07	4.7198e-07
0.165	2.86802e-06	2.94451e-06	2.65934e-06	2.53419e-06		0.165	2.50857e-06	2.26574e-06	2.32501e-06	2.61946e-06																			0.465	2.86803e-06	3.33328e-06	-2.98275e-06	2.03439e-06		0.365	4.75781e-07	4.75719e-07
0.164	2.85528e-06	2.94451e-06	2.67737e-06	2.53542e-06		0.164	2.55445e-06	2.23706e-06	2.27912e-06	2.62902e-06																			0.464	2.89989e-06	3.30779e-06	-2.93495e-06	2.06498e-06		0.364	4.79618e-07	4.79447e-07
0.163	2.85528e-06	2.93176e-06	2.69321e-06	2.53618e-06		0.163	2.55445e-06	2.2753e-06	2.34031e-06	2.6577e-06																			0.463	2.92539e-06	3.29504e-06	-2.91583e-06	2.08027e-06		0.363	4.83455e-07	4.83169e-07
0.162	2.85528e-06	2.90627e-06	2.67901e-06	2.53697e-06		0.162	2.47797e-06	2.20838e-06	2.41679e-06	2.69594e-06																			0.462	2.93176e-06	3.33328e-06	-2.88715e-06	2.06498e-06		0.362	4.85374e-07	4.86883e-07
0.161	2.88077e-06	2.93176e-06	2.67628e-06	2.53783e-06		0.161	2.43973e-06	2.2275e-06	2.42444e-06	2.66726e-06																			0.461	2.91901e-06	3.32691e-06	-2.85846e-06	2.08792e-06		0.361	4.8921e-07	4.90593e-07
0.16	2.88077e-06	2.95725e-06	2.67682e-06	2.53886e-06		0.16	2.47797e-06	2.30398e-06	2.42444e-06	2.66726e-06																			0.46	2.90627e-06	3.3524e-06	-2.82978e-06	2.11851e-06		0.36	4.94966e-07	4.943e-07
0.159	2.86803e-06	2.94451e-06	2.67628e-06	2.53947e-06		0.159	2.41679e-06	2.28486e-06	2.3556e-06	2.67682e-06																			0.459	2.89989e-06	3.3779e-06	-2.78198e-06	2.11851e-06		0.359	4.98803e-07	4.98001e-07
0.158	2.86803e-06	2.91901e-06	2.67846e-06	2.53987e-06		0.158	2.39384e-06	2.29442e-06	2.36325e-06	2.6577e-06																			0.458	2.92539e-06	3.36515e-06	-2.73418e-06	2.14146e-06		0.358	5.00721e-07	5.01692e-07
0.157	2.86803e-06	2.91901e-06	2.69485e-06	2.54002e-06		0.157	2.43973e-06	2.29442e-06	2.37855e-06	2.58122e-06																			0.457	2.97637e-06	3.39064e-06	-2.71506e-06	2.15675e-06		0.357	5.04558e-07	5.05379e-07
0.156	2.89352e-06	2.94451e-06	2.69485e-06	2.54013e-06		0.156	2.48562e-06	2.25618e-06	2.40149e-06	2.57166e-06																			0.456	2.96363e-06	3.3779e-06	-2.7055e-06	2.15675e-06		0.356	5.08395e-07	5.09061e-07
0.155	2.90627e-06	2.95725e-06	2.67846e-06	2.54073e-06		0.155	2.47033e-06	2.26574e-06	2.43209e-06	2.66726e-06																			0.455	2.95088e-06	3.3524e-06	-2.6577e-06	2.14911e-06		0.355	5.14151e-07	5.12737e-07
0.154	2.89352e-06	2.95725e-06	2.67628e-06	2.5416e-06		0.154	2.43973e-06	2.28486e-06	2.40914e-06	2.63858e-06																			0.454	2.95088e-06	3.3524e-06	-2.62902e-06	2.14911e-06		0.354	5.17988e-07	5.16406e-07
0.153	2.88077e-06	2.95725e-06	2.67682e-06	2.54248e-06		0.153	2.47797e-06	2.25618e-06	2.41679e-06	2.62902e-06																			0.453	2.93176e-06	3.38427e-06	-2.6099e-06	2.14911e-06		0.353	5.19906e-07	5.20067e-07
0.152	2.88077e-06	2.97e-06	2.67682e-06	2.54318e-06		0.152	2.42444e-06	2.26574e-06	2.40914e-06	2.67682e-06																			0.452	2.97e-06	3.41614e-06	-2.57166e-06	2.17205e-06		0.352	5.23743e-07	5.23725e-07
0.151	2.89352e-06	2.95725e-06	2.67628e-06	2.5441e-06		0.151	2.48562e-06	2.31354e-06	2.42444e-06	2.67682e-06																			0.451	2.99549e-06	3.40339e-06	-2.54298e-06	2.20264e-06		0.351	5.2758e-07	5.27377e-07
0.15	2.89352e-06	2.93176e-06	2.67846e-06	2.5452e-06		0.15	2.53916e-06	2.30398e-06	2.41679e-06	2.71506e-06																			0.45	2.97637e-06	3.35878e-06	-2.5143e-06	2.20264e-06		0.35	5.31417e-07	5.31025e-07
0.149	2.89352e-06	2.94451e-06	2.69485e-06	2.54612e-06		0.149	2.44738e-06	2.26574e-06	2.36325e-06	2.67682e-06																			0.449	2.98275e-06	3.37152e-06	-2.48562e-06	2.21794e-06		0.349	5.33335e-07	5.34668e-07
0.148	2.89352e-06	2.94451e-06	2.69485e-06	2.54702e-06		0.148	2.43209e-06	2.25618e-06	2.41679e-06	2.66726e-06																			0.448	2.96363e-06	3.40339e-06	-2.43782e-06	2.23324e-06		0.348	5.37172e-07	5.38311e-07
0.147	2.88077e-06	2.93176e-06	2.67792e-06	2.54762e-06		0.147	2.44738e-06	2.28486e-06	2.47797e-06	2.66726e-06																			0.447	2.96363e-06	3.42251e-06	-2.4187e-06	2.24088e-06		0.347	5.41009e-07	5.41951e-07
0.146	2.89352e-06	2.93176e-06	2.67682e-06	2.54798e-06		0.146	2.47033e-06	2.25618e-06	2.48562e-06	2.62902e-06																			0.446	2.97637e-06	3.46712e-06	-2.39958e-06	2.25618e-06		0.346	5.44846e-07	5.45587e-07
0.145	2.89352e-06	2.95725e-06	2.69758e-06	2.54914e-06		0.145	2.52386e-06	2.24662e-06	2.50857e-06	2.62902e-06																			0.445	2.97637e-06	3.4735e-06	-2.36134e-06	2.25618e-06		0.345	5.50602e-07	5.49217e-07
0.144	2.90627e-06	2.98275e-06	2.732e-06	2.55007e-06		0.144	2.46268e-06	2.29442e-06	2.48562e-06	2.60034e-06																			0.444	2.97637e-06	3.43526e-06	-2.31354e-06	2.24853e-06		0.344	5.54439e-07	5.5284e-07
0.143	2.91901e-06	2.97e-06	2.73364e-06	2.55058e-06		0.143	2.47797e-06	2.28486e-06	2.46268e-06	2.61946e-06																			0.443	2.97637e-06	3.42251e-06	-2.28486e-06	2.25618e-06		0.343	5.56357e-07	5.56455e-07
0.142	2.91901e-06	2.95725e-06	2.71616e-06	2.5509e-06		0.142	2.54681e-06	2.26574e-06	2.40914e-06	2.68638e-06																			0.442	2.97637e-06	3.4735e-06	-2.26574e-06	2.27148e-06		0.342	5.60194e-07	5.60067e-07
0.141	2.93176e-06	2.94451e-06	2.71616e-06	2.55105e-06		0.141	2.50857e-06	2.28486e-06	2.3862e-06	2.63858e-06																			0.441	2.98275e-06	3.47987e-06	-2.2275e-06	2.27912e-06		0.341	5.64031e-07	5.63676e-07
0.14	2.93176e-06	2.95725e-06	2.73309e-06	2.55207e-06		0.14	2.5621e-06	2.3231e-06	2.3709e-06	2.6099e-06																			0.44	3.01461e-06	3.48624e-06	-2.18926e-06	2.29442e-06		0.34	5.67868e-07	5.6728e-07
0.139	2.91901e-06	2.95725e-06	2.73309e-06	2.55337e-06		0.139	2.50857e-06	2.3231e-06	2.32501e-06	2.63858e-06																			0.439	3.00187e-06	3.48624e-06	-2.16058e-06	2.30207e-06		0.339	5.71705e-07	5.70879e-07
0.138	2.91901e-06	2.94451e-06	2.7167e-06	2.55432e-06		0.138	2.47797e-06	2.29442e-06	2.3709e-06	2.60034e-06																			0.438	2.97637e-06	3.4735e-06	-2.15102e-06	2.30972e-06		0.338	5.73623e-07	5.74471e-07
0.137	2.93176e-06	2.95725e-06	2.71452e-06	2.55492e-06		0.137	2.56975e-06	2.2753e-06	2.34796e-06	2.62902e-06																			0.437	2.98912e-06	3.50536e-06	-2.11278e-06	2.33266e-06		0.337	5.7746e-07	5.7806e-07
0.136	2.91901e-06	2.94451e-06	2.71452e-06	2.55555e-06		0.136	2.54681e-06	2.26574e-06	2.34796e-06	2.7055e-06																			0.436	3.00824e-06	3.50536e-06	-2.09366e-06	2.3556e-06		0.336	5.81297e-07	5.81645e-07
0.135	2.91901e-06	2.95725e-06	2.7167e-06	2.55641e-06		0.135	2.53151e-06	2.26574e-06	2.40914e-06	2.72462e-06																			0.435	3.02099e-06	3.47987e-06	-2.0841e-06	2.36325e-06		0.335	5.85134e-07	5.85228e-07
0.134	2.93176e-06	2.98275e-06	2.73309e-06	2.55732e-06		0.134	2.54681e-06	2.26574e-06	2.50092e-06	2.69594e-06																			0.434	3.02099e-06	3.45438e-06	-2.0363e-06	2.36325e-06		0.334	5.88971e-07	5.88805e-07
0.133	2.91901e-06	2.97e-06	2.73309e-06	2.55841e-06		0.133	2.50857e-06	2.26574e-06	2.54681e-06	2.69594e-06																			0.433	3.02736e-06	3.4735e-06	-2.00762e-06	2.36325e-06		0.333	5.92808e-07	5.92377e-07
0.132	2.93176e-06	2.97e-06	2.7167e-06	2.55873e-06		0.132	2.5774e-06	2.26574e-06	2.43209e-06	2.63858e-06																			0.432	3.03373e-06	3.53086e-06	-1.96938e-06	2.36325e-06		0.332	5.96645e-07	5.95944e-07
0.131	2.94451e-06	2.98275e-06	2.71343e-06	2.55896e-06		0.131	2.56975e-06	2.31354e-06	2.43973e-06	2.55254e-06																			0.431	3.02099e-06	3.52448e-06	-1.93114e-06	2.3862e-06		0.331	5.98563e-07	5.99505e-07
0.13	2.91901e-06	2.98275e-06	2.71834e-06	2.56017e-06		0.13	2.47033e-06	2.30398e-06	2.50092e-06	2.66726e-06																			0.43	3.05285e-06	3.51174e-06	-1.92158e-06	2.39385e-06		0.33	6.024e-07	6.03063e-07
0.129	2.93176e-06	2.98275e-06	2.75112e-06	2.5612e-06		0.129	2.48562e-06	2.21794e-06	2.52386e-06	2.7533e-06																			0.429	3.0656e-06	3.51811e-06	-1.87378e-06	2.40149e-06		0.329	6.06237e-07	6.06617e-07
0.128	2.94451e-06	2.98275e-06	2.75112e-06	2.56228e-06		0.128	2.50857e-06	2.23706e-06	2.54681e-06	2.71506e-06																			0.428	3.03373e-06	3.53723e-06	-1.82598e-06	2.43973e-06		0.328	6.10074e-07	6.10167e-07
0.127	2.95725e-06	2.97e-06	2.71834e-06	2.56327e-06		0.127	2.47033e-06	2.20838e-06	2.53916e-06	2.72462e-06																			0.427	3.00187e-06	3.53086e-06	-1.82598e-06	2.43973e-06		0.327	6.13911e-07	6.13711e-07
0.126	2.97e-06	2.95725e-06	2.71288e-06	2.56405e-06		0.126	2.43973e-06	2.17014e-06	2.54681e-06	2.66726e-06																			0.426	3.01461e-06	3.51811e-06	-1.7973e-06	2.42444e-06		0.326	6.17748e-07	6.17249e-07
0.125	2.94451e-06	2.98275e-06	2.71834e-06	2.56526e-06		0.125	2.55445e-06	2.25618e-06	2.49327e-06	2.68638e-06																			0.425	3.03373e-06	3.55635e-06	-1.7495e-06	2.44738e-06		0.325	6.21585e-07	6.20782e-07
0.124	2.94451e-06	2.98275e-06	2.75112e-06	2.56664e-06		0.124	2.60799e-06	2.34222e-06	2.40914e-06	2.69594e-06																			0.424	3.03373e-06	3.53723e-06	-1.73038e-06	2.44738e-06		0.324	6.23504e-07	6.24309e-07
0.123	2.95725e-06	2.94451e-06	2.75112e-06	2.56753e-06		0.123	2.54681e-06	2.28486e-06	2.53151e-06	2.68638e-06																			0.423	3.0656e-06	3.48624e-06	-1.70169e-06	2.43973e-06		0.323	6.27341e-07	6.27835e-07
0.122	2.97e-06	2.94451e-06	2.7178e-06	2.56814e-06		0.122	2.60799e-06	2.1797e-06	2.66153e-06	2.69594e-06																			0.422	3.04648e-06	3.50536e-06	-1.69213e-06	2.45503e-06		0.322	6.31177e-07	6.31357e-07
0.121	2.97e-06	2.95725e-06	2.71506e-06	2.56878e-06		0.121	2.50857e-06	2.16058e-06	2.62329e-06	2.73418e-06																			0.421	2.99549e-06	3.54998e-06	-1.68257e-06	2.46268e-06		0.321	6.35014e-07	6.34875e-07
0.12	2.97e-06	2.97e-06	2.73473e-06	2.56924e-06		0.12	2.3709e-06	2.20838e-06	2.55445e-06	2.77242e-06																			0.42	3.05285e-06	3.58822e-06	-1.63477e-06	2.48562e-06		0.32	6.38851e-07	6.38386e-07
0.119	2.97e-06	2.97e-06	2.75057e-06	2.57001e-06		0.119	2.50092e-06	2.29442e-06	2.54681e-06	2.73418e-06																			0.419	3.11659e-06	3.60096e-06	-1.59653e-06	2.48562e-06		0.319	6.42688e-07	6.41892e-07
0.118	2.95725e-06	2.95725e-06	2.73692e-06	2.57085e-06		0.118	2.61564e-06	2.29442e-06	2.53151e-06	2.74374e-06																			0.418	3.07835e-06	3.56272e-06	-1.56785e-06	2.47033e-06		0.318	6.44607e-07	6.45391e-07
0.117	2.97e-06	2.97e-06	2.732e-06	2.58372e-06		0.117	2.5774e-06	2.28486e-06	2.43973e-06	2.72462e-06																			0.417	3.07197e-06	3.55635e-06	-1.55829e-06	2.49327e-06		0.317	6.48444e-07	6.48886e-07
0.116	2.97e-06	2.97e-06	2.71561e-06	2.58417e-06		0.116	2.47797e-06	2.26574e-06	2.40914e-06	2.67682e-06																			0.416	3.07835e-06	3.61371e-06	-1.54873e-06	2.49327e-06		0.316	6.54199e-07	6.52376e-07
0.115	2.95725e-06	2.97e-06	2.7178e-06	2.57201e-06		0.115	2.55445e-06	2.2753e-06	2.41679e-06	2.69594e-06																			0.415	3.04648e-06	3.61371e-06	-1.51049e-06	2.50092e-06		0.315	6.56118e-07	6.55859e-07
0.114	2.95725e-06	2.98275e-06	2.75003e-06	2.57171e-06		0.114	2.58505e-06	2.29442e-06	2.50092e-06	2.74374e-06																			0.414	3.04011e-06	3.5691e-06	-1.47225e-06	2.53151e-06		0.314	6.58036e-07	6.59337e-07
0.113	2.95725e-06	2.99549e-06	2.7544e-06	2.57158e-06		0.113	2.52386e-06	2.26574e-06	2.50092e-06	2.74374e-06																			0.413	3.07835e-06	3.56272e-06	-1.44357e-06	2.53151e-06		0.313	6.61873e-07	6.62813e-07
0.112	2.97e-06	3.00824e-06	2.7533e-06	2.57113e-06		0.112	2.53916e-06	2.29442e-06	2.47033e-06	2.74374e-06																			0.412	3.11021e-06	3.5691e-06	-1.43401e-06	2.52386e-06		0.312	6.6571e-07	6.66284e-07
0.111	2.98275e-06	3.00824e-06	2.75276e-06	2.57094e-06		0.111	2.53151e-06	2.29442e-06	2.36325e-06	2.73418e-06																			0.411	3.11659e-06	3.54998e-06	-1.41489e-06	2.51621e-06		0.311	6.69547e-07	6.69752e-07
0.11	2.97e-06	3.00824e-06	2.75494e-06	2.5718e-06		0.11	2.56975e-06	2.26574e-06	2.30972e-06	2.78198e-06																			0.41	3.09109e-06	3.54998e-06	-1.37665e-06	2.53151e-06		0.31	6.73384e-07	6.73214e-07
0.109	2.95725e-06	3.00824e-06	2.77133e-06	2.5725e-06		0.109	2.55445e-06	2.21794e-06	2.40149e-06	2.77242e-06																			0.409	3.07835e-06	3.5691e-06	-1.33841e-06	2.54681e-06		0.309	6.77221e-07	6.7667e-07
0.108	2.97e-06	3.00824e-06	2.77133e-06	2.57312e-06		0.108	2.49327e-06	2.24662e-06	2.53151e-06	2.73418e-06																			0.408	3.08472e-06	3.56272e-06	-1.30973e-06	2.55445e-06		0.308	6.79139e-07	6.8012e-07
0.107	2.98275e-06	2.99549e-06	2.75494e-06	2.57388e-06		0.107	2.5774e-06	2.24662e-06	2.52386e-06	2.67682e-06																			0.407	3.09747e-06	3.58184e-06	-1.30973e-06	2.55445e-06		0.307	6.82976e-07	6.83568e-07
0.106	2.99549e-06	2.98275e-06	2.75276e-06	2.57465e-06		0.106	2.63093e-06	2.25618e-06	2.44738e-06	2.7533e-06																			0.406	3.07835e-06	3.57547e-06	-1.30017e-06	2.5621e-06		0.306	6.86813e-07	6.8701e-07
0.105	2.99549e-06	2.99549e-06	2.7533e-06	2.57549e-06		0.105	2.5621e-06	2.34222e-06	2.53916e-06	2.82978e-06																			0.405	3.05285e-06	3.60734e-06	-1.27149e-06	2.58505e-06		0.305	6.9065e-07	6.90446e-07
0.104	2.97e-06	2.99549e-06	2.7533e-06	2.57655e-06		0.104	2.58505e-06	2.25618e-06	2.48562e-06	2.71506e-06																			0.404	3.07197e-06	3.59459e-06	-1.24281e-06	2.5774e-06		0.304	6.94487e-07	6.93874e-07
0.103	2.97e-06	2.99549e-06	2.7533e-06	2.57758e-06		0.103	2.54681e-06	2.2275e-06	2.47797e-06	2.73418e-06																			0.403	3.09747e-06	3.54998e-06	-1.22369e-06	2.59269e-06		0.303	6.98324e-07	6.97295e-07
0.102	2.99549e-06	2.99549e-06	2.7533e-06	2.57832e-06		0.102	2.43973e-06	2.2275e-06	2.55445e-06	2.73418e-06																			0.402	3.12296e-06	3.58822e-06	-1.19501e-06	2.60799e-06		0.302	7.02161e-07	7.00709e-07
0.101	2.98275e-06	2.95725e-06	2.75221e-06	2.57972e-06		0.101	2.48562e-06	2.21794e-06	2.53916e-06	2.77242e-06																			0.401	3.11021e-06	3.64558e-06	-1.17589e-06	2.60034e-06		0.301	7.04079e-07	7.04113e-07
0.1	2.98275e-06	2.97e-06	2.75658e-06	2.58132e-06		0.1	2.5621e-06	2.24662e-06	2.43209e-06	2.82978e-06																			0.4	3.11021e-06	3.63921e-06	-1.14721e-06	2.60034e-06		0.3	7.07916e-07	7.07511e-07
0.099	3.00824e-06	2.99549e-06	2.78936e-06	2.58233e-06		0.099	2.56975e-06	2.2275e-06	2.36325e-06	2.7533e-06																			0.399	3.09747e-06	3.59459e-06	-1.09941e-06	2.61564e-06		0.299	7.11753e-07	7.10903e-07
0.098	3.00824e-06	2.98275e-06	2.78936e-06	2.58318e-06		0.098	2.5621e-06	2.20838e-06	2.43973e-06	2.79154e-06																			0.398	3.07197e-06	3.58184e-06	-1.08985e-06	2.60799e-06		0.298	7.1559e-07	7.14288e-07
0.097	3.00824e-06	2.99549e-06	2.75658e-06	2.59591e-06		0.097	2.53916e-06	2.19882e-06	2.47797e-06	2.8011e-06																			0.397	3.10384e-06	3.60734e-06	-1.08029e-06	2.62329e-06		0.297	7.17509e-07	7.17662e-07
0.096	3.02099e-06	2.99549e-06	2.75112e-06	2.59602e-06		0.096	2.50857e-06	2.1797e-06	2.48562e-06	2.72462e-06																			0.396	3.12933e-06	3.6647e-06	-1.03249e-06	2.66153e-06		0.296	7.19427e-07	7.21027e-07
0.095	3.02099e-06	2.99549e-06	2.75658e-06	2.58449e-06		0.095	2.5621e-06	2.25618e-06	2.51621e-06	2.82022e-06																			0.395	3.14845e-06	3.63283e-06	-1.00381e-06	2.65388e-06		0.295	7.23264e-07	7.24388e-07
0.094	3.00824e-06	2.99549e-06	2.78936e-06	2.58557e-06		0.094	2.50857e-06	2.31354e-06	2.50092e-06	2.81066e-06																			0.394	3.14208e-06	3.58822e-06	-9.84689e-07	2.62329e-06		0.294	7.27101e-07	7.27743e-07
0.093	3.00824e-06	2.98275e-06	2.78936e-06	2.58622e-06		0.093	2.46268e-06	2.23706e-06	2.53151e-06	2.78198e-06																			0.393	3.13571e-06	3.65833e-06	-9.46448e-07	2.60799e-06		0.293	7.30938e-07	7.31094e-07
0.092	3.00824e-06	2.98275e-06	2.75658e-06	2.58665e-06		0.092	2.50092e-06	2.2275e-06	2.55445e-06	2.77242e-06																			0.392	3.13571e-06	3.69657e-06	-9.56008e-07	2.63094e-06		0.292	7.34775e-07	7.34438e-07
0.091	3.02099e-06	2.98275e-06	2.75167e-06	2.58681e-06		0.091	2.49327e-06	2.21794e-06	2.5621e-06	2.68638e-06																			0.391	3.07835e-06	3.63921e-06	-9.46448e-07	2.66153e-06		0.291	7.38612e-07	7.37774e-07
0.09	3.02099e-06	2.99549e-06	2.75494e-06	2.58739e-06		0.09	2.53151e-06	2.2753e-06	2.53916e-06	2.71506e-06																			0.39	3.12933e-06	3.6647e-06	-9.08208e-07	2.68447e-06		0.29	7.42449e-07	7.41103e-07
0.089	3.00824e-06	2.99549e-06	2.77133e-06	2.58797e-06		0.089	2.55445e-06	2.30398e-06	2.52386e-06	2.67682e-06																			0.389	3.18032e-06	3.67107e-06	-8.89088e-07	2.69212e-06		0.289	7.44367e-07	7.44425e-07
0.088	3.00824e-06	2.98275e-06	2.77133e-06	2.58805e-06		0.088	2.59269e-06	2.20838e-06	2.53916e-06	2.64814e-06																			0.388	3.18669e-06	3.63283e-06	-8.31728e-07	2.69977e-06		0.288	7.46286e-07	7.47742e-07
0.087	3.00824e-06	2.98275e-06	2.75494e-06	2.58813e-06		0.087	2.56975e-06	2.10322e-06	2.51621e-06	2.67682e-06																			0.387	3.21856e-06	3.6647e-06	-7.93487e-07	2.71506e-06		0.287	7.50123e-07	7.51055e-07
0.086	3.02099e-06	2.98275e-06	2.75221e-06	2.5881e-06		0.086	2.50857e-06	2.19882e-06	2.51621e-06	2.64814e-06																			0.386	3.18669e-06	3.64558e-06	-8.03047e-07	2.71506e-06		0.286	7.5396e-07	7.54364e-07
0.085	3.02099e-06	2.99549e-06	2.75494e-06	2.5873e-06		0.085	2.5774e-06	2.33266e-06	2.52386e-06	2.60034e-06																			0.385	3.15483e-06	3.65195e-06	-8.03047e-07	2.73036e-06		0.285	7.57797e-07	7.57668e-07
0.084	3.00824e-06	3.00824e-06	2.77133e-06	2.58676e-06		0.084	2.64623e-06	2.2753e-06	2.54681e-06	2.72462e-06																			0.384	3.14208e-06	3.63283e-06	-7.74367e-07	2.73801e-06		0.284	7.59715e-07	7.60966e-07
0.083	3.00824e-06	2.99549e-06	2.77133e-06	2.58654e-06		0.083	2.52386e-06	2.14146e-06	2.5774e-06	2.82022e-06																			0.383	3.14208e-06	3.54998e-06	-7.55247e-07	2.72271e-06		0.283	7.63552e-07	7.64261e-07
0.082	3.02099e-06	2.98275e-06	2.75494e-06	2.59853e-06		0.082	2.47797e-06	2.04586e-06	2.56975e-06	2.79154e-06																			0.382	3.16757e-06	3.67107e-06	-7.36126e-07	2.73036e-06		0.282	7.67389e-07	7.67554e-07
0.081	3.03373e-06	2.98275e-06	2.75167e-06	2.59941e-06		0.081	2.5621e-06	2.16058e-06	2.55445e-06	2.82022e-06																			0.381	3.14845e-06	3.73481e-06	-7.07446e-07	2.73801e-06		0.281	7.71226e-07	7.70843e-07
0.08	3.02099e-06	2.99549e-06	2.75604e-06	2.5887e-06		0.08	2.60799e-06	2.25618e-06	2.53916e-06	2.8011e-06																			0.38	3.12296e-06	3.65833e-06	-6.78766e-07	2.73036e-06		0.28	7.75063e-07	7.74128e-07
0.079	3.00824e-06	2.99549e-06	2.79045e-06	2.59025e-06		0.079	2.62329e-06	2.25618e-06	2.48562e-06	2.7533e-06																			0.379	3.13571e-06	3.65195e-06	-6.69206e-07	2.73801e-06		0.279	7.789e-07	7.77405e-07
0.078	3.00824e-06	2.98275e-06	2.80848e-06	2.59177e-06		0.078	2.60799e-06	2.25618e-06	2.48562e-06	2.78198e-06																			0.378	3.14208e-06	3.64558e-06	-6.59646e-07	2.7686e-06		0.278	7.82737e-07	7.80674e-07
0.077	3.02099e-06	2.98275e-06	2.79428e-06	2.59282e-06		0.077	2.45503e-06	2.2753e-06	2.50092e-06	2.77242e-06																			0.377	3.17395e-06	3.67107e-06	-6.21405e-07	2.7839e-06		0.277	7.82737e-07	7.83935e-07
0.076	3.04648e-06	2.99549e-06	2.78881e-06	2.5937e-06		0.076	2.53151e-06	2.25618e-06	2.48562e-06	2.78198e-06																			0.376	3.20581e-06	3.70294e-06	-6.11845e-07	2.79154e-06		0.276	7.86574e-07	7.87193e-07
0.075	3.03373e-06	2.99549e-06	2.77516e-06	2.59504e-06		0.075	2.70742e-06	2.21794e-06	2.47033e-06	2.76286e-06																			0.375	3.20581e-06	3.69657e-06	-5.92725e-07	2.79154e-06		0.275	7.90411e-07	7.90447e-07
0.074	3.03373e-06	2.99549e-06	2.79209e-06	2.59639e-06		0.074	2.63858e-06	2.25618e-06	2.46268e-06	2.67682e-06																			0.374	3.18669e-06	3.68382e-06	-5.64045e-07	2.7686e-06		0.274	7.94248e-07	7.93697e-07
0.073	3.03373e-06	3.00824e-06	2.80684e-06	2.59785e-06		0.073	2.5621e-06	2.20838e-06	2.47797e-06	2.7055e-06																			0.373	3.18032e-06	3.63921e-06	-5.44925e-07	2.74566e-06		0.273	7.98085e-07	7.96943e-07
0.072	3.02099e-06	2.99549e-06	2.77406e-06	2.59929e-06		0.072	2.47797e-06	2.16058e-06	2.46268e-06	2.72462e-06																			0.372	3.20581e-06	3.65195e-06	-5.35365e-07	2.7686e-06		0.272	8.00003e-07	8.00184e-07
0.071	3.04648e-06	2.98275e-06	2.75494e-06	2.59974e-06		0.071	2.50857e-06	2.21794e-06	2.42444e-06	2.73418e-06																			0.371	3.20581e-06	3.6647e-06	-5.16245e-07	2.7839e-06		0.271	8.0384e-07	8.03421e-07
0.07	3.04648e-06	3.00824e-06	2.77188e-06	2.61313e-06		0.07	2.58505e-06	2.26574e-06	2.44738e-06	2.69594e-06																			0.37	3.19307e-06	3.65195e-06	-5.06685e-07	2.77625e-06		0.27	8.05759e-07	8.06652e-07
0.069	3.03373e-06	3.00824e-06	2.79045e-06	2.61448e-06		0.069	2.54681e-06	2.28486e-06	2.48562e-06	2.72462e-06																			0.369	3.19307e-06	3.6647e-06	-4.87564e-07	2.79919e-06		0.269	8.09595e-07	8.09881e-07
0.068	3.04648e-06	3.00824e-06	2.79264e-06	2.61515e-06		0.068	2.53151e-06	2.25618e-06	2.48562e-06	2.77242e-06																			0.368	3.19307e-06	3.65195e-06	-4.39764e-07	2.83743e-06		0.268	8.13432e-07	8.13106e-07
0.067	3.05923e-06	3.00824e-06	2.78991e-06	2.6281e-06		0.067	2.55445e-06	2.25618e-06	2.50092e-06	2.73418e-06																			0.367	3.20581e-06	3.63921e-06	-4.20644e-07	2.86038e-06		0.267	8.15351e-07	8.16329e-07
0.066	3.05923e-06	2.98275e-06	2.77297e-06	2.6163e-06		0.066	2.5621e-06	2.28486e-06	2.46268e-06	2.72462e-06																			0.366	3.20581e-06	3.63283e-06	-4.30204e-07	2.84508e-06		0.266	8.19188e-07	8.1955e-07
0.065	3.05923e-06	3.00824e-06	2.77516e-06	2.60494e-06		0.065	2.56975e-06	2.23706e-06	2.45503e-06	2.73418e-06																			0.365	3.21219e-06	3.67107e-06	-4.20644e-07	2.83743e-06		0.265	8.23025e-07	8.22769e-07
0.064	3.05923e-06	3.00824e-06	2.80793e-06	2.60541e-06		0.064	2.53151e-06	2.2275e-06	2.45503e-06	2.74374e-06																			0.364	3.24405e-06	3.63921e-06	-3.72843e-07	2.85273e-06		0.264	8.26862e-07	8.25987e-07
0.063	3.04648e-06	2.98275e-06	2.81012e-06	2.60506e-06		0.063	2.54681e-06	2.25618e-06	2.45503e-06	2.72462e-06																			0.363	3.23131e-06	3.58822e-06	-3.44163e-07	2.83743e-06		0.263	8.2878e-07	8.29199e-07
0.062	3.03373e-06	2.98275e-06	2.79318e-06	2.61709e-06		0.062	2.65388e-06	2.2275e-06	2.53916e-06	2.68638e-06																			0.362	3.21219e-06	3.63921e-06	-3.53723e-07	2.83743e-06		0.262	8.30699e-07	8.32407e-07
0.061	3.04648e-06	2.98275e-06	2.79045e-06	2.61665e-06		0.061	2.69212e-06	2.23706e-06	2.52386e-06	2.69594e-06																			0.361	3.21856e-06	3.69019e-06	-3.44163e-07	2.87567e-06		0.261	8.34536e-07	8.35614e-07
0.06	3.07197e-06	2.99549e-06	2.79318e-06	2.60377e-06		0.06	2.64623e-06	2.23706e-06	2.47033e-06	2.71506e-06																			0.36	3.18032e-06	3.63921e-06	-3.25043e-07	2.86038e-06		0.26	8.38373e-07	8.38818e-07
0.059	3.07197e-06	2.99549e-06	2.80957e-06	2.60337e-06		0.059	2.63094e-06	2.15102e-06	2.53916e-06	2.73418e-06																			0.359	3.18669e-06	3.58822e-06	-2.96362e-07	2.84508e-06		0.259	8.42209e-07	8.42017e-07
0.058	3.04648e-06	2.98275e-06	2.81012e-06	2.60319e-06		0.058	2.66153e-06	2.04586e-06	2.56975e-06	2.71506e-06																			0.358	3.18669e-06	3.62009e-06	-2.58122e-07	2.82978e-06		0.258	8.46046e-07	8.45211e-07
0.057	3.03373e-06	2.98275e-06	2.79209e-06	2.60207e-06		0.057	2.67682e-06	1.99806e-06	2.54681e-06	2.71506e-06																			0.357	3.17395e-06	3.61371e-06	-2.58122e-07	2.80684e-06		0.257	8.47965e-07	8.48398e-07
0.056	3.04648e-06	2.98275e-06	2.77133e-06	2.61239e-06		0.056	2.5774e-06	2.07454e-06	2.52386e-06	2.7533e-06																			0.356	3.21219e-06	3.62646e-06	-2.58122e-07	2.84508e-06		0.256	8.51802e-07	8.51581e-07
0.055	3.04648e-06	2.98275e-06	2.75549e-06	2.61159e-06		0.055	2.47797e-06	2.25618e-06	2.42444e-06	2.76286e-06																			0.355	3.21856e-06	3.69019e-06	-2.29442e-07	2.87567e-06		0.255	8.55639e-07	8.54755e-07
0.054	3.03373e-06	2.98275e-06	2.77188e-06	2.59968e-06		0.054	2.5621e-06	2.2275e-06	2.37855e-06	2.77242e-06																			0.354	3.19307e-06	3.6392e-06	-1.91202e-07	2.86802e-06		0.254	8.57557e-07	8.5792e-07
0.053	3.04648e-06	2.98275e-06	2.791e-06	2.60004e-06		0.053	2.68447e-06	2.11278e-06	2.48562e-06	2.78198e-06																			0.353	3.19307e-06	3.60734e-06	-1.81642e-07	2.86803e-06		0.253	8.61394e-07	8.6108e-07
0.052	3.05923e-06	2.98275e-06	2.791e-06	2.60005e-06		0.052	2.60799e-06	2.17014e-06	2.53151e-06	2.72462e-06																			0.352	3.19307e-06	3.65195e-06	-1.81641e-07	2.88332e-06		0.252	8.63313e-07	8.64231e-07
0.051	3.05923e-06	2.98275e-06	2.77188e-06	2.60087e-06		0.051	2.60799e-06	2.24662e-06	2.48562e-06	2.76286e-06																			0.351	3.18669e-06	3.62646e-06	-1.72081e-07	2.89862e-06		0.251	8.6715e-07	8.67377e-07
0.05	3.04648e-06	2.98275e-06	2.75549e-06	2.60191e-06		0.05	2.59269e-06	2.30398e-06	2.46268e-06	2.7533e-06																			0.35	3.20581e-06	3.62008e-06	-1.52961e-07	2.92156e-06		0.25	8.70987e-07	8.7052e-07
0.049	3.04648e-06	2.99549e-06	2.77188e-06	2.60285e-06		0.049	2.53916e-06	2.24662e-06	2.47033e-06	2.74374e-06																			0.349	3.22494e-06	3.64558e-06	-1.14721e-07	2.92156e-06		0.249	8.74823e-07	8.73656e-07
0.048	3.07197e-06	2.99549e-06	2.791e-06	2.60319e-06		0.048	2.53151e-06	2.21794e-06	2.46268e-06	2.8011e-06																			0.348	3.2568e-06	3.60734e-06	-1.05161e-07	2.91391e-06		0.248	8.7866e-07	8.76787e-07
0.047	3.08472e-06	2.98275e-06	2.79045e-06	2.60253e-06		0.047	2.47797e-06	2.28486e-06	2.42444e-06	2.69594e-06																			0.347	3.23768e-06	3.59459e-06	-7.64806e-08	2.92156e-06		0.247	8.7866e-07	8.79908e-07
0.046	3.07197e-06	2.98275e-06	2.77297e-06	2.60321e-06		0.046	2.54681e-06	2.25618e-06	2.43209e-06	2.64814e-06																			0.346	3.22493e-06	3.62646e-06	-3.82405e-08	2.92921e-06		0.246	8.82497e-07	8.83027e-07
0.045	3.07197e-06	2.99549e-06	2.7757e-06	2.60508e-06		0.045	2.61564e-06	2.18926e-06	2.44738e-06	2.69594e-06																			0.345	3.25043e-06	3.61371e-06	-3.82403e-08	2.94451e-06		0.245	8.86334e-07	8.86143e-07
0.044	3.07197e-06	3.00824e-06	2.80629e-06	2.60693e-06		0.044	2.58505e-06	2.23706e-06	2.42444e-06	2.79154e-06																			0.344	3.23768e-06	3.54998e-06	-1.91202e-08	2.94451e-06		0.244	8.90171e-07	8.89252e-07
0.043	3.04648e-06	2.99549e-06	2.79209e-06	2.60886e-06		0.043	2.59269e-06	2.28486e-06	2.40149e-06	2.83934e-06																			0.343	3.22493e-06	3.55635e-06	-1.91201e-08	2.93686e-06		0.243	8.94008e-07	8.92354e-07
0.042	3.05923e-06	2.98275e-06	2.7757e-06	2.62222e-06		0.042	2.61564e-06	2.24662e-06	2.45503e-06	2.78198e-06																			0.342	3.21219e-06	3.58822e-06	-2.86801e-08	2.92156e-06		0.242	8.94008e-07	8.95446e-07
0.041	3.09747e-06	2.98275e-06	2.78717e-06	2.63529e-06		0.041	2.61564e-06	2.28486e-06	2.53916e-06	2.74374e-06																			0.341	3.19944e-06	3.61371e-06	-9.56e-09	2.91391e-06		0.241	8.97845e-07	8.98535e-07
0.04	3.07197e-06	2.97e-06	2.7757e-06	2.62423e-06		0.04	2.60034e-06	2.25618e-06	2.52386e-06	2.74374e-06																			0.34	3.18032e-06	3.67745e-06	1.912e-08	2.92921e-06		0.24	9.01682e-07	9.01622e-07
0.039	3.04648e-06	2.97e-06	2.79209e-06	2.6126e-06		0.039	2.56975e-06	2.23706e-06	2.52386e-06	2.78198e-06																			0.339	3.17395e-06	3.69019e-06	3.82403e-08	2.93686e-06		0.239	9.05519e-07	9.04703e-07
0.038	3.05923e-06	2.98275e-06	2.80629e-06	2.61305e-06		0.038	2.59269e-06	2.2753e-06	2.53916e-06	2.78198e-06																			0.338	3.19307e-06	3.63283e-06	4.78004e-08	2.95215e-06		0.238	9.09356e-07	9.0778e-07
0.037	3.05923e-06	2.98275e-06	2.7757e-06	2.62592e-06		0.037	2.5774e-06	2.23706e-06	2.46268e-06	2.74374e-06																			0.337	3.21856e-06	3.60734e-06	7.64805e-08	2.96745e-06		0.237	9.09356e-07	9.10849e-07
0.036	3.08472e-06	2.98275e-06	2.77297e-06	2.62606e-06		0.036	2.61564e-06	2.2753e-06	2.40149e-06	2.77242e-06																			0.336	3.23131e-06	3.60734e-06	9.56008e-08	2.9751e-06		0.236	9.13193e-07	9.13913e-07
0.035	3.09747e-06	2.98275e-06	2.78991e-06	2.61421e-06		0.035	2.63094e-06	2.24662e-06	2.45503e-06	2.77242e-06																			0.335	3.18669e-06	3.5691e-06	1.05161e-07	3.00569e-06		0.235	9.1703e-07	9.16973e-07
0.034	3.07197e-06	2.97e-06	2.79209e-06	2.61483e-06		0.034	2.51621e-06	2.18926e-06	2.53151e-06	2.79154e-06																			0.334	3.1612e-06	3.54998e-06	1.33841e-07	3.00569e-06		0.234	9.18948e-07	9.20026e-07
0.033	3.07197e-06	2.98275e-06	2.79209e-06	2.62801e-06		0.033	2.50857e-06	2.26574e-06	2.52386e-06	2.78198e-06																			0.333	3.18669e-06	3.53086e-06	1.52961e-07	2.9751e-06		0.233	9.22785e-07	9.23074e-07
0.032	3.09747e-06	2.99549e-06	2.78991e-06	2.64038e-06		0.032	2.53151e-06	2.21794e-06	2.53916e-06	2.72462e-06																			0.332	3.23131e-06	3.58822e-06	1.52961e-07	2.99039e-06		0.232	9.26622e-07	9.26117e-07
0.031	3.09747e-06	2.98275e-06	2.77297e-06	2.62681e-06		0.031	2.56975e-06	2.1797e-06	2.53916e-06	2.72462e-06																			0.331	2.85528e-06	3.60096e-06	1.43401e-07	2.9751e-06		0.231	9.30459e-07	9.29151e-07
0.03	3.08472e-06	2.98275e-06	2.77516e-06	2.6135e-06		0.03	2.5621e-06	2.2275e-06	2.51621e-06	2.74374e-06																			0.33	2.5876e-06	3.5691e-06	1.72082e-07	2.9598e-06		0.23	9.32378e-07	9.32177e-07
0.029	3.07197e-06	2.98275e-06	2.80793e-06	2.61363e-06		0.029	2.46268e-06	2.23706e-06	2.53916e-06	2.74374e-06																			0.329	2.85528e-06	3.58184e-06	2.19882e-07	2.99804e-06		0.229	9.34296e-07	9.35196e-07
0.028	3.05923e-06	2.98275e-06	2.81012e-06	2.61422e-06		0.028	2.53916e-06	2.28486e-06	2.51621e-06	2.82022e-06																			0.328	2.98912e-06	3.60734e-06	2.19882e-07	2.98275e-06		0.228	9.38133e-07	9.38214e-07
0.027	3.07197e-06	2.98275e-06	2.79318e-06	2.62595e-06		0.027	2.64623e-06	2.23706e-06	2.52386e-06	2.81066e-06																			0.327	3.00824e-06	3.61371e-06	2.00762e-07	2.9598e-06		0.227	9.4197e-07	9.41228e-07
0.026	3.07197e-06	2.98275e-06	2.791e-06	2.62597e-06		0.026	2.54681e-06	2.29442e-06	2.5621e-06	2.69594e-06																			0.326	2.97e-06	3.59459e-06	2.19882e-07	2.99039e-06		0.226	9.43889e-07	9.44239e-07
0.025	3.07197e-06	2.98275e-06	2.79209e-06	2.61513e-06		0.025	2.50092e-06	2.36134e-06	2.5621e-06	2.74374e-06																			0.325	2.94451e-06	3.60096e-06	2.29442e-07	2.99804e-06		0.225	9.45807e-07	9.47245e-07
0.024	3.07197e-06	2.98275e-06	2.78991e-06	2.62809e-06		0.024	2.56975e-06	2.34222e-06	2.49327e-06	2.76286e-06																			0.324	2.99549e-06	3.60734e-06	2.58122e-07	2.99039e-06		0.224	9.49644e-07	9.50251e-07
0.023	3.05923e-06	2.98275e-06	2.77352e-06	2.62816e-06		0.023	2.50857e-06	2.34222e-06	2.47797e-06	2.76286e-06																			0.323	3.01461e-06	3.57547e-06	3.15483e-07	3.01334e-06		0.223	9.53481e-07	9.53255e-07
0.022	3.08472e-06	2.98275e-06	2.77352e-06	2.62819e-06		0.022	2.46268e-06	2.31354e-06	2.53151e-06	2.8011e-06																			0.322	2.99549e-06	3.53723e-06	3.25043e-07	3.01334e-06		0.222	9.57318e-07	9.56254e-07
0.021	3.09747e-06	2.97e-06	2.78991e-06	2.62786e-06		0.021	2.53916e-06	2.31354e-06	2.59269e-06	2.83934e-06																			0.321	3.00824e-06	3.58184e-06	3.34603e-07	3.02099e-06		0.221	9.59236e-07	9.59249e-07
0.02	3.08472e-06	2.97e-06	2.79209e-06	2.61625e-06		0.02	2.60034e-06	2.34222e-06	2.63858e-06	2.69594e-06																			0.32	3.02736e-06	3.57547e-06	3.44163e-07	3.03628e-06		0.22	9.61155e-07	9.62242e-07
0.019	3.07197e-06	2.98275e-06	2.79154e-06	2.61704e-06		0.019	2.53916e-06	2.30398e-06	2.5621e-06	2.63858e-06																			0.319	3.02099e-06	3.53086e-06	3.34603e-07	3.01334e-06		0.219	9.64992e-07	9.65234e-07
0.018	3.05923e-06	2.97e-06	2.79154e-06	2.61682e-06		0.018	2.50092e-06	2.23706e-06	2.54681e-06	2.81066e-06																			0.318	3.0656e-06	3.53723e-06	3.53723e-07	3.02863e-06		0.218	9.6691e-07	9.6822e-07
0.017	3.08472e-06	2.97e-06	2.79154e-06	2.63011e-06		0.017	2.5774e-06	2.25618e-06	2.55445e-06	2.82978e-06																			0.317	3.09109e-06	3.58822e-06	3.72843e-07	3.05158e-06		0.217	9.70747e-07	9.71204e-07
0.016	3.09747e-06	2.98275e-06	2.791e-06	2.64463e-06		0.016	2.58505e-06	2.29442e-06	2.54681e-06	2.85846e-06																			0.316	3.04011e-06	3.57547e-06	3.82403e-07	3.02863e-06		0.216	9.74584e-07	9.74187e-07
0.015	3.08472e-06	2.98275e-06	2.79373e-06	2.64681e-06		0.015	2.53151e-06	2.34222e-06	2.52386e-06	2.82022e-06																			0.315	3.02099e-06	3.53086e-06	4.01524e-07	3.03628e-06		0.215	9.78421e-07	9.77164e-07
0.014	3.08472e-06	2.98275e-06	2.80793e-06	2.63565e-06		0.014	2.56975e-06	2.31354e-06	2.50092e-06	2.78198e-06																			0.314	3.02736e-06	3.49899e-06	4.11083e-07	3.02099e-06		0.214	9.82258e-07	9.80134e-07
0.013	3.08472e-06	2.97e-06	2.79209e-06	2.62358e-06		0.013	2.67682e-06	2.23706e-06	2.54681e-06	2.78198e-06																			0.313	3.05923e-06	3.49262e-06	4.49324e-07	3.01334e-06		0.213	9.82258e-07	9.83097e-07
0.012	3.11021e-06	2.97e-06	2.77352e-06	2.63636e-06		0.012	2.65388e-06	2.24662e-06	2.58505e-06	2.81066e-06																			0.312	3.10384e-06	3.56272e-06	4.78004e-07	3.04393e-06		0.212	9.86095e-07	9.86058e-07
0.011	3.09747e-06	2.97e-06	2.77079e-06	2.63733e-06		0.011	2.5774e-06	2.19882e-06	2.60034e-06	2.82022e-06																			0.311	3.05285e-06	3.54998e-06	4.78004e-07	3.02099e-06		0.211	9.89932e-07	9.89015e-07
0.01	3.07197e-06	2.97e-06	2.77625e-06	2.63884e-06		0.01	2.63858e-06	2.2275e-06	2.62329e-06	2.76286e-06																			0.31	3.00824e-06	3.53086e-06	4.68444e-07	3.02863e-06		0.21	9.9185e-07	9.91964e-07
0.009	3.09747e-06	2.98275e-06	2.80629e-06	2.65244e-06		0.009	2.61564e-06	2.31354e-06	2.64623e-06	2.76286e-06																			0.309	3.05285e-06	3.5436e-06	4.78004e-07	3.02863e-06		0.209	9.95687e-07	9.94907e-07
0.008	3.08472e-06	2.97e-06	2.79209e-06	2.6409e-06		0.008	2.5774e-06	2.30398e-06	2.61564e-06	2.77242e-06																			0.308	3.09747e-06	3.51174e-06	5.06684e-07	3.02863e-06		0.208	9.97606e-07	9.97846e-07
0.007	3.08472e-06	2.97e-06	2.7757e-06	2.64175e-06		0.007	2.60034e-06	2.29442e-06	2.61564e-06	2.73418e-06																			0.307	3.09109e-06	3.49262e-06	5.25804e-07	3.05923e-06		0.207	1.00144e-06	1.00078e-06
0.006	3.11021e-06	2.95725e-06	2.78717e-06	2.65585e-06		0.006	2.53151e-06	2.3231e-06	2.61564e-06	2.77242e-06																			0.306	3.05285e-06	3.49262e-06	5.25805e-07	3.05158e-06		0.206	1.00528e-06	1.0037e-06
0.005	3.09747e-06	2.94451e-06	2.7757e-06	2.645e-06		0.005	2.48562e-06	2.31354e-06	2.55445e-06	2.83934e-06																			0.305	3.00824e-06	3.50536e-06	5.25804e-07	3.05923e-06		0.205	1.00528e-06	1.00662e-06
0.004	3.09747e-06	2.97e-06	2.79209e-06	2.64604e-06		0.004	2.5774e-06	2.33266e-06	2.5774e-06	2.7533e-06																			0.304	3.04011e-06	3.51811e-06	5.54485e-07	3.05923e-06		0.204	1.00912e-06	1.00954e-06
0.003	3.09747e-06	2.98275e-06	2.80629e-06	2.65941e-06		0.003	2.5774e-06	2.38046e-06	2.68447e-06	2.72462e-06																			0.303	3.08472e-06	3.49262e-06	5.73605e-07	3.06687e-06		0.203	1.01295e-06	1.01245e-06
0.002	3.09747e-06	2.98275e-06	2.7757e-06	2.65879e-06		0.002	2.60034e-06	2.31354e-06	2.68447e-06	2.8489e-06																			0.302	3.03373e-06	3.47987e-06	5.64045e-07	3.05923e-06		0.202	1.01295e-06	1.01535e-06
0.001	3.11021e-06	2.97e-06	2.77297e-06	2.65922e-06		0.001	2.73036e-06	2.23706e-06	2.64623e-06	2.86803e-06																			0.301	3.04648e-06	3.46712e-06	5.73605e-07	3.02863e-06		0.201	1.01679e-06	1.01825e-06
0	3.11021e-06	2.97e-06	2.79045e-06	2.64871e-06		0	2.70742e-06	2.3231e-06	2.64623e-06	2.82022e-06																			0.3	3.08472e-06	3.4735e-06	5.92725e-07	3.05923e-06		0.2	1.02063e-06	1.02115e-06
-0.001	3.09747e-06	2.98275e-06	2.79045e-06	2.65066e-06		-0.001	2.66918e-06	2.35178e-06	2.62329e-06	2.87759e-06																			0.299	3.07197e-06	3.46712e-06	6.11845e-07	3.07452e-06		0.199	1.02446e-06	1.02404e-06
-0.002	3.09747e-06	2.98275e-06	2.77406e-06	2.66476e-06		-0.002	2.62329e-06	2.2753e-06	2.62329e-06	2.93495e-06																			0.298	3.04011e-06	3.448e-06	6.40526e-07	3.06687e-06		0.198	1.0283e-06	1.02693e-06
-0.003	3.12296e-06	2.98275e-06	2.77188e-06	2.66476e-06		-0.003	2.60799e-06	2.39958e-06	2.66918e-06	2.92539e-06																			0.297	3.0656e-06	3.46075e-06	6.30965e-07	3.06687e-06		0.197	1.0283e-06	1.0298e-06
-0.004	3.12296e-06	2.97e-06	2.77133e-06	2.66564e-06		-0.004	2.62329e-06	2.42826e-06	2.70742e-06	2.86803e-06																			0.296	3.09747e-06	3.46712e-06	6.21405e-07	3.05158e-06		0.196	1.03214e-06	1.03268e-06
-0.005	3.09747e-06	2.97e-06	2.77625e-06	2.66701e-06		-0.005	2.66153e-06	2.38046e-06	2.66918e-06	2.86803e-06																			0.295	3.07197e-06	3.46712e-06	6.50086e-07	3.07452e-06		0.195	1.03598e-06	1.03555e-06
-0.006	3.09747e-06	2.98275e-06	2.80575e-06	2.66782e-06		-0.006	2.67682e-06	2.39002e-06	2.66918e-06	2.94451e-06																			0.294	3.07197e-06	3.42888e-06	6.69206e-07	3.08217e-06		0.194	1.03789e-06	1.03841e-06
-0.007	3.11021e-06	2.97e-06	2.79428e-06	2.66941e-06		-0.007	2.63858e-06	2.3709e-06	2.72271e-06	2.94451e-06																			0.293	3.04011e-06	3.40976e-06	6.69206e-07	3.05158e-06		0.193	1.04173e-06	1.04127e-06
-0.008	3.12296e-06	2.97e-06	2.79209e-06	2.6693e-06		-0.008	2.69977e-06	2.39958e-06	2.64623e-06	2.96363e-06																			0.292	3.02099e-06	3.46075e-06	6.88326e-07	3.07452e-06		0.192	1.04365e-06	1.04412e-06
-0.009	3.12296e-06	2.95725e-06	2.78717e-06	2.66951e-06		-0.009	2.73801e-06	2.3709e-06	2.61564e-06	2.93495e-06																			0.291	3.02736e-06	3.51174e-06	7.07446e-07	3.08217e-06		0.191	1.04749e-06	1.04697e-06
-0.01	3.11021e-06	2.94451e-06	2.75931e-06	2.67182e-06		-0.01	2.61564e-06	2.2753e-06	2.65388e-06	2.83934e-06																			0.29	3.02099e-06	3.46712e-06	7.17006e-07	3.07452e-06		0.19	1.05132e-06	1.04981e-06
-0.011	3.11021e-06	2.95725e-06	2.78881e-06	2.67265e-06		-0.011	2.5774e-06	2.2753e-06	2.60799e-06	2.83934e-06																			0.289	3.03373e-06	3.46712e-06	7.45686e-07	3.08982e-06		0.189	1.05324e-06	1.05265e-06
-0.012	3.11021e-06	2.95725e-06	2.81012e-06	2.6734e-06		-0.012	2.66918e-06	2.31354e-06	2.61564e-06	2.86803e-06																			0.288	3.05923e-06	3.49899e-06	7.45687e-07	3.08982e-06		0.188	1.05708e-06	1.05547e-06
-0.013	3.12296e-06	2.97e-06	2.81121e-06	2.68715e-06		-0.013	2.62329e-06	2.3709e-06	2.69212e-06	2.93495e-06																			0.287	3.07835e-06	3.47987e-06	7.26566e-07	3.07452e-06		0.187	1.059e-06	1.05829e-06
-0.014	3.12296e-06	2.95725e-06	2.81012e-06	2.68762e-06		-0.014	2.58505e-06	2.40914e-06	2.68447e-06	2.99231e-06																			0.286	3.07835e-06	3.46075e-06	7.45686e-07	3.08982e-06		0.186	1.06092e-06	1.0611e-06
-0.015	3.11021e-06	2.95725e-06	2.8123e-06	2.67684e-06		-0.015	2.62329e-06	2.34222e-06	2.67682e-06	2.94451e-06																			0.285	3.0656e-06	3.448e-06	7.55247e-07	3.11276e-06		0.185	1.06475e-06	1.06391e-06
-0.016	3.12296e-06	2.97e-06	2.82815e-06	2.67801e-06		-0.016	2.73036e-06	2.34222e-06	2.71506e-06	2.87759e-06																			0.284	3.0656e-06	3.45438e-06	7.64807e-07	3.09747e-06		0.184	1.06667e-06	1.06671e-06
-0.017	3.12296e-06	2.95725e-06	2.83088e-06	2.67816e-06		-0.017	2.79919e-06	2.44738e-06	2.69977e-06	2.89671e-06																			0.283	3.05285e-06	3.42251e-06	8.03047e-07	3.08217e-06		0.183	1.06859e-06	1.0695e-06
-0.018	3.12296e-06	2.97e-06	2.82815e-06	2.69183e-06		-0.018	2.7686e-06	2.4665e-06	2.66918e-06	2.89671e-06																			0.282	3.04648e-06	3.38427e-06	8.12607e-07	3.05923e-06		0.182	1.07243e-06	1.07229e-06
-0.019	3.13571e-06	2.95725e-06	2.8123e-06	2.69327e-06		-0.019	2.82214e-06	2.45694e-06	2.65388e-06	2.96363e-06																			0.281	3.04648e-06	3.40339e-06	8.03047e-07	3.05158e-06		0.181	1.07434e-06	1.07507e-06
-0.02	3.13571e-06	2.95725e-06	2.81066e-06	2.68231e-06		-0.02	2.79919e-06	2.43782e-06	2.68447e-06	2.97319e-06																			0.28	3.05285e-06	3.42251e-06	8.22167e-07	3.05923e-06		0.18	1.07626e-06	1.07785e-06
-0.021	3.13571e-06	2.97e-06	2.80848e-06	2.68393e-06		-0.021	2.73801e-06	2.39958e-06	2.72271e-06	2.93495e-06																			0.279	3.03373e-06	3.40976e-06	8.31727e-07	3.06687e-06		0.179	1.0801e-06	1.08062e-06
-0.022	3.14845e-06	2.97e-06	2.79482e-06	2.68583e-06		-0.022	2.69212e-06	2.4187e-06	2.73801e-06	2.96363e-06																			0.278	3.01461e-06	3.36515e-06	8.50847e-07	3.08217e-06		0.178	1.08394e-06	1.08339e-06
-0.023	3.17395e-06	2.98275e-06	2.80848e-06	2.70003e-06		-0.023	2.71506e-06	2.36134e-06	2.76095e-06	3.02099e-06																			0.277	3.01461e-06	3.3524e-06	8.60407e-07	3.08982e-06		0.177	1.08586e-06	1.08615e-06
-0.024	3.1612e-06	2.95725e-06	2.81012e-06	2.70129e-06		-0.024	2.85273e-06	2.33266e-06	2.7686e-06	3.05923e-06																			0.276	2.99549e-06	3.3779e-06	8.50847e-07	3.08982e-06		0.176	1.08777e-06	1.08891e-06
-0.025	3.13571e-06	2.94451e-06	2.81449e-06	2.69103e-06		-0.025	2.88332e-06	2.40914e-06	2.73801e-06	3.00187e-06																			0.275	3.00187e-06	3.39702e-06	8.69968e-07	3.10512e-06		0.175	1.09161e-06	1.09167e-06
-0.026	3.13571e-06	2.97e-06	2.84453e-06	2.70691e-06		-0.026	2.84508e-06	2.43782e-06	2.80684e-06	2.99231e-06																			0.274	3.03373e-06	3.39702e-06	8.89088e-07	3.10512e-06		0.174	1.09545e-06	1.09442e-06
-0.027	3.13571e-06	2.98275e-06	2.83033e-06	2.70935e-06		-0.027	2.77625e-06	2.40914e-06	2.84508e-06	3.02099e-06																			0.273	3.05285e-06	3.39064e-06	9.08208e-07	3.11276e-06		0.173	1.09737e-06	1.09716e-06
-0.028	3.1612e-06	2.98275e-06	2.8134e-06	2.71069e-06		-0.028	2.74566e-06	2.40914e-06	2.77625e-06	3.04967e-06																			0.272	3.04011e-06	3.42888e-06	9.17768e-07	3.14336e-06		0.172	1.09929e-06	1.0999e-06
-0.029	3.17395e-06	2.98275e-06	2.82705e-06	2.72601e-06		-0.029	2.83743e-06	2.5143e-06	2.7533e-06	3.04011e-06																			0.271	3.04011e-06	3.43526e-06	9.27328e-07	3.12806e-06		0.171	1.10312e-06	1.10264e-06
-0.03	3.14845e-06	2.97e-06	2.83197e-06	2.71666e-06		-0.03	2.89862e-06	2.58122e-06	2.7839e-06	3.00187e-06																			0.27	3.07835e-06	3.36515e-06	9.46448e-07	3.11276e-06		0.17	1.10696e-06	1.10537e-06
-0.031	3.1612e-06	2.97e-06	2.84781e-06	2.71902e-06		-0.031	2.79154e-06	2.48562e-06	2.81449e-06	3.05923e-06																			0.269	3.05285e-06	3.32054e-06	9.65568e-07	3.14336e-06		0.169	1.10888e-06	1.1081e-06
-0.032	3.17395e-06	2.99549e-06	2.84781e-06	2.73407e-06		-0.032	2.7533e-06	2.48562e-06	2.85273e-06	3.11659e-06																			0.268	3.05285e-06	3.37152e-06	9.65568e-07	3.13571e-06		0.168	1.10888e-06	1.11082e-06
-0.033	3.17395e-06	2.99549e-06	2.83088e-06	2.73584e-06		-0.033	2.82214e-06	2.54298e-06	2.82978e-06	3.11659e-06																			0.267	3.09109e-06	3.34603e-06	9.65568e-07	3.09747e-06		0.167	1.11271e-06	1.11353e-06
-0.034	3.18669e-06	2.99549e-06	2.83033e-06	2.73866e-06		-0.034	2.88332e-06	2.55254e-06	2.77625e-06	3.14527e-06																			0.266	3.04648e-06	3.3779e-06	9.65568e-07	3.08982e-06		0.166	1.11655e-06	1.11624e-06
-0.035	3.18669e-06	3.00824e-06	2.84945e-06	2.74285e-06		-0.035	2.89862e-06	2.52386e-06	2.82978e-06	3.14527e-06																			0.265	2.98275e-06	3.448e-06	9.75128e-07	3.09747e-06		0.165	1.11847e-06	1.11895e-06
-0.036	3.18669e-06	3.00824e-06	2.86529e-06	2.7463e-06		-0.036	2.81449e-06	2.5143e-06	2.88332e-06	3.12615e-06																			0.264	2.97637e-06	3.38427e-06	9.84689e-07	3.11276e-06		0.164	1.12231e-06	1.12164e-06
-0.037	3.17395e-06	3.00824e-06	2.85109e-06	2.74898e-06		-0.037	2.86038e-06	2.53342e-06	2.92156e-06	3.14527e-06																			0.263	3.00187e-06	3.35878e-06	9.84689e-07	3.12806e-06		0.163	1.12422e-06	1.12434e-06
-0.038	3.18669e-06	3.00824e-06	2.84836e-06	2.76405e-06		-0.038	2.90627e-06	2.5143e-06	2.95215e-06	3.17395e-06																			0.262	2.99549e-06	3.3779e-06	1.00381e-06	3.13571e-06		0.162	1.12614e-06	1.12703e-06
-0.039	3.19944e-06	3.00824e-06	2.84836e-06	2.78045e-06		-0.039	2.80684e-06	2.52386e-06	3.03628e-06	3.16439e-06																			0.261	2.97637e-06	3.38427e-06	1.02293e-06	3.12041e-06		0.161	1.12998e-06	1.12971e-06
-0.04	3.18669e-06	3.00824e-06	2.85054e-06	2.77171e-06		-0.04	2.82214e-06	2.58122e-06	2.99039e-06	3.22175e-06																			0.26	2.98275e-06	3.37152e-06	1.03249e-06	3.11276e-06		0.16	1.1319e-06	1.13239e-06
-0.041	3.17395e-06	2.99549e-06	2.86584e-06	2.76238e-06		-0.041	2.88332e-06	2.61946e-06	2.89862e-06	3.33647e-06																			0.259	3.00187e-06	3.33328e-06	1.04205e-06	3.11276e-06		0.159	1.13574e-06	1.13507e-06
-0.042	3.17395e-06	2.99549e-06	2.87021e-06	2.77917e-06		-0.042	2.87567e-06	2.5621e-06	2.95215e-06	3.25043e-06																			0.258	3.02099e-06	3.2823e-06	1.06117e-06	3.08982e-06		0.158	1.13957e-06	1.13774e-06
-0.043	3.21219e-06	3.00824e-06	2.88605e-06	2.79507e-06		-0.043	2.82978e-06	2.57166e-06	2.95215e-06	3.23131e-06																			0.257	3.02736e-06	3.28867e-06	1.07073e-06	3.08982e-06		0.157	1.13957e-06	1.14041e-06
-0.044	3.21219e-06	3.00824e-06	2.88551e-06	2.7989e-06		-0.044	2.85273e-06	2.6099e-06	3.00569e-06	3.29823e-06																			0.256	2.99549e-06	3.34603e-06	1.05161e-06	3.08217e-06		0.156	1.14341e-06	1.14307e-06
-0.045	3.18669e-06	3.00824e-06	2.8713e-06	2.80372e-06		-0.045	2.93686e-06	2.57166e-06	3.07452e-06	3.22175e-06																			0.255	2.95725e-06	3.35878e-06	1.06117e-06	3.05923e-06		0.155	1.14725e-06	1.14573e-06
-0.046	3.21219e-06	3.00824e-06	2.88441e-06	2.80689e-06		-0.046	2.87567e-06	2.61946e-06	3.05158e-06	3.22175e-06																			0.254	2.95725e-06	3.34603e-06	1.09941e-06	3.05923e-06		0.154	1.14725e-06	1.14838e-06
-0.047	3.23768e-06	3.02099e-06	2.88933e-06	2.81056e-06		-0.047	2.91391e-06	2.64814e-06	3.07452e-06	3.25999e-06																			0.253	2.96363e-06	3.36515e-06	1.09941e-06	3.07452e-06		0.153	1.15108e-06	1.15102e-06
-0.048	3.25043e-06	3.03373e-06	2.90463e-06	2.82777e-06		-0.048	2.95215e-06	2.6099e-06	3.14336e-06	3.29823e-06																			0.252	2.90627e-06	3.35878e-06	1.08029e-06	3.09747e-06		0.152	1.15492e-06	1.15366e-06
-0.049	3.25043e-06	3.03373e-06	2.90572e-06	2.83251e-06		-0.049	2.9598e-06	2.63858e-06	3.12041e-06	3.38427e-06																			0.251	2.88715e-06	3.34603e-06	1.08029e-06	3.10511e-06		0.151	1.15492e-06	1.1563e-06
-0.05	3.23768e-06	3.03373e-06	2.91009e-06	2.82545e-06		-0.05	2.9598e-06	2.62902e-06	3.06687e-06	3.42251e-06																			0.25	2.93176e-06	3.2823e-06	1.08985e-06	3.11276e-06		0.15	1.15876e-06	1.15892e-06
-0.051	3.25043e-06	3.03373e-06	2.94013e-06	2.83129e-06		-0.051	2.95215e-06	2.66726e-06	3.08217e-06	3.41295e-06																			0.249	2.95725e-06	3.21856e-06	1.09941e-06	3.11276e-06		0.149	1.16259e-06	1.16155e-06
-0.052	3.26317e-06	3.04648e-06	2.92593e-06	2.84922e-06		-0.052	2.9751e-06	2.72462e-06	3.12806e-06	3.44163e-06																			0.248	2.98275e-06	3.24405e-06	1.10897e-06	3.07452e-06		0.148	1.16259e-06	1.16416e-06
-0.053	3.27592e-06	3.04648e-06	2.90845e-06	2.86617e-06		-0.053	2.92156e-06	2.74374e-06	3.11276e-06	3.44163e-06																			0.247	3.02099e-06	3.27592e-06	1.10897e-06	3.06687e-06		0.147	1.16643e-06	1.16677e-06
-0.054	3.28867e-06	3.03373e-06	2.92484e-06	2.87141e-06		-0.054	2.9751e-06	2.81066e-06	3.12041e-06	3.46075e-06																			0.246	3.04011e-06	3.2823e-06	1.10897e-06	3.09747e-06		0.146	1.17027e-06	1.16938e-06
-0.055	3.28867e-06	3.05923e-06	2.94341e-06	2.87835e-06		-0.055	3.05158e-06	2.81066e-06	3.15865e-06	3.53723e-06																			0.245	2.97637e-06	3.2568e-06	1.12809e-06	3.11276e-06		0.145	1.17027e-06	1.17198e-06
-0.056	3.27592e-06	3.07197e-06	2.94451e-06	2.88474e-06		-0.056	3.03628e-06	2.73418e-06	3.21984e-06	3.52767e-06																			0.244	2.94451e-06	3.22493e-06	1.15677e-06	3.10511e-06		0.144	1.17411e-06	1.17457e-06
-0.057	3.27592e-06	3.05923e-06	2.94669e-06	2.88927e-06		-0.057	3.01334e-06	2.7055e-06	3.24278e-06	3.55635e-06																			0.243	2.98275e-06	3.23768e-06	1.18545e-06	3.09747e-06		0.143	1.17794e-06	1.17717e-06
-0.058	3.30142e-06	3.07197e-06	2.9598e-06	2.90607e-06		-0.058	3.04393e-06	2.8011e-06	3.22748e-06	3.64239e-06																			0.242	2.99549e-06	3.25043e-06	1.18545e-06	3.10511e-06		0.142	1.17794e-06	1.17975e-06
-0.059	3.30142e-06	3.05923e-06	2.94724e-06	2.91216e-06		-0.059	3.02099e-06	2.82978e-06	3.25043e-06	3.64239e-06																			0.241	3.00824e-06	3.24405e-06	1.17589e-06	3.11276e-06		0.141	1.18178e-06	1.18233e-06
-0.06	3.31416e-06	3.07197e-06	2.96526e-06	2.91877e-06		-0.06	3.07452e-06	2.77242e-06	3.25043e-06	3.67107e-06																			0.24	2.97637e-06	3.27592e-06	1.18545e-06	3.11276e-06		0.14	1.18562e-06	1.18491e-06
-0.061	3.33966e-06	3.09747e-06	2.9964e-06	2.93722e-06		-0.061	3.07452e-06	2.81066e-06	3.32691e-06	3.69019e-06																			0.239	2.97637e-06	3.27592e-06	1.20457e-06	3.09747e-06		0.139	1.18754e-06	1.18748e-06
-0.062	3.33966e-06	3.08472e-06	2.98875e-06	2.94322e-06		-0.062	3.04393e-06	2.92539e-06	3.38045e-06	3.65195e-06																			0.238	2.97637e-06	3.23768e-06	1.23325e-06	3.09747e-06		0.138	1.19137e-06	1.19004e-06
-0.063	3.36515e-06	3.09747e-06	3.01771e-06	2.94901e-06		-0.063	3.13571e-06	2.98275e-06	3.34985e-06	3.69019e-06																			0.237	3.00187e-06	3.24405e-06	1.21413e-06	3.08982e-06		0.137	1.19329e-06	1.19259e-06
-0.064	3.3779e-06	3.11021e-06	3.01935e-06	2.95526e-06		-0.064	3.151e-06	2.99231e-06	3.34985e-06	3.76667e-06																			0.236	3.00187e-06	3.27592e-06	1.21413e-06	3.08217e-06		0.136	1.19521e-06	1.19514e-06
-0.065	3.3524e-06	3.11021e-06	3.00624e-06	2.9617e-06		-0.065	3.14336e-06	2.94451e-06	3.41104e-06	3.80491e-06																			0.235	2.95725e-06	3.23768e-06	1.22369e-06	3.08217e-06		0.135	1.19905e-06	1.19768e-06
-0.066	3.3524e-06	3.11021e-06	3.03792e-06	2.96748e-06		-0.066	3.17395e-06	2.88715e-06	3.41104e-06	3.73799e-06																			0.234	2.95725e-06	3.19307e-06	1.22369e-06	3.05923e-06		0.134	1.20096e-06	1.20022e-06
-0.067	3.36515e-06	3.13571e-06	3.05868e-06	2.98613e-06		-0.067	3.20454e-06	2.91583e-06	3.38045e-06	3.70931e-06																			0.233	2.96363e-06	3.21219e-06	1.25237e-06	3.05158e-06		0.133	1.20288e-06	1.20275e-06
-0.068	3.39064e-06	3.17395e-06	3.05977e-06	3.00483e-06		-0.068	3.17395e-06	2.98275e-06	3.42633e-06	3.77623e-06																			0.232	2.98275e-06	3.18032e-06	1.26193e-06	3.05158e-06		0.132	1.20672e-06	1.20527e-06
-0.069	3.40339e-06	3.1612e-06	3.05868e-06	3.01138e-06		-0.069	3.22748e-06	3.03055e-06	3.44163e-06	3.80491e-06																			0.231	2.96363e-06	3.16757e-06	1.25237e-06	3.04393e-06		0.131	1.20864e-06	1.20779e-06
-0.07	3.3779e-06	3.14845e-06	3.06032e-06	3.01899e-06		-0.07	3.25808e-06	3.10703e-06	3.38809e-06	3.84315e-06																			0.23	2.96363e-06	3.15483e-06	1.24281e-06	3.06687e-06		0.13	1.20864e-06	1.21031e-06
-0.071	3.3779e-06	3.1612e-06	3.07835e-06	3.02684e-06		-0.071	3.17395e-06	3.11659e-06	3.44928e-06	3.91963e-06																			0.229	2.95088e-06	3.12933e-06	1.25237e-06	3.05923e-06		0.129	1.21247e-06	1.21283e-06
-0.072	3.40339e-06	3.17395e-06	3.09692e-06	3.04659e-06		-0.072	3.25043e-06	3.04967e-06	3.51046e-06	3.99611e-06																			0.228	2.93813e-06	3.12296e-06	1.27149e-06	3.06687e-06		0.128	1.21631e-06	1.21534e-06
-0.073	3.44163e-06	3.17395e-06	3.09583e-06	3.06575e-06		-0.073	3.29632e-06	3.08791e-06	3.52576e-06	4.02479e-06																			0.227	2.95725e-06	3.14208e-06	1.28105e-06	3.09747e-06		0.127	1.21631e-06	1.21784e-06
-0.074	3.45438e-06	3.1612e-06	3.08053e-06	3.06078e-06		-0.074	3.26572e-06	3.12615e-06	3.55635e-06	4.00568e-06																			0.226	2.93813e-06	3.18669e-06	1.29061e-06	3.07452e-06		0.126	1.21823e-06	1.22035e-06
-0.075	3.44163e-06	3.18669e-06	3.0991e-06	3.06905e-06		-0.075	3.38809e-06	3.17395e-06	3.57165e-06	4.03436e-06																			0.225	2.97637e-06	3.15483e-06	1.30017e-06	3.09747e-06		0.125	1.22207e-06	1.22285e-06
-0.076	3.44163e-06	3.19944e-06	3.13134e-06	3.09054e-06		-0.076	3.3728e-06	3.24087e-06	3.67107e-06	4.12996e-06																			0.224	2.98275e-06	3.12933e-06	1.30017e-06	3.09747e-06		0.124	1.2259e-06	1.22536e-06
-0.077	3.45438e-06	3.19944e-06	3.11823e-06	3.09966e-06		-0.077	3.31161e-06	3.23131e-06	3.73226e-06	4.15864e-06																			0.223	2.93176e-06	3.12296e-06	1.30017e-06	3.08217e-06		0.123	1.22782e-06	1.22786e-06
-0.078	3.46712e-06	3.22493e-06	3.11823e-06	3.12044e-06		-0.078	3.30396e-06	3.22175e-06	3.73226e-06	4.1682e-06																			0.222	2.93813e-06	3.12296e-06	1.30973e-06	3.09747e-06		0.122	1.22974e-06	1.23036e-06
-0.079	3.47987e-06	3.23768e-06	3.15373e-06	3.14247e-06		-0.079	3.34221e-06	3.22175e-06	3.7399e-06	4.18732e-06																			0.221	2.90627e-06	3.14845e-06	1.32885e-06	3.08217e-06		0.121	1.23358e-06	1.23286e-06
-0.08	3.50536e-06	3.25043e-06	3.19471e-06	3.15228e-06		-0.08	3.44928e-06	3.20263e-06	3.74755e-06	4.1682e-06																			0.22	2.93813e-06	3.11021e-06	1.33841e-06	3.05158e-06		0.12	1.23742e-06	1.23535e-06
-0.081	3.51811e-06	3.25043e-06	3.22749e-06	3.16147e-06		-0.081	3.48752e-06	3.29823e-06	3.77815e-06	4.216e-06																			0.219	2.93813e-06	3.05923e-06	1.34797e-06	3.02863e-06		0.119	1.23933e-06	1.23784e-06
-0.082	3.53086e-06	3.26317e-06	3.21383e-06	3.17102e-06		-0.082	3.50281e-06	3.32691e-06	3.82403e-06	4.25424e-06																			0.218	2.89352e-06	3.0656e-06	1.36709e-06	3.04393e-06		0.118	1.23933e-06	1.24033e-06
-0.083	3.55635e-06	3.28867e-06	3.21492e-06	3.19331e-06		-0.083	3.48752e-06	3.26955e-06	3.92346e-06	4.28292e-06																			0.217	2.89989e-06	3.08472e-06	1.35753e-06	3.05158e-06		0.117	1.24125e-06	1.24281e-06
-0.084	3.5691e-06	3.30142e-06	3.24661e-06	3.21651e-06		-0.084	3.52576e-06	3.31735e-06	4.01524e-06	4.28292e-06																			0.216	2.8744e-06	3.14208e-06	1.36709e-06	3.04393e-06		0.116	1.24509e-06	1.24529e-06
-0.085	3.55635e-06	3.31416e-06	3.25207e-06	3.22791e-06		-0.085	3.54105e-06	3.33647e-06	4.03053e-06	4.3594e-06																			0.215	2.88077e-06	3.11659e-06	1.36709e-06	3.04393e-06		0.115	1.24701e-06	1.24777e-06
-0.086	3.5691e-06	3.31416e-06	3.27119e-06	3.23858e-06		-0.086	3.47987e-06	3.34603e-06	4.00759e-06	4.48368e-06																			0.214	2.86803e-06	3.04648e-06	1.36709e-06	3.04393e-06		0.114	1.24893e-06	1.25026e-06
-0.087	3.59459e-06	3.32691e-06	3.30506e-06	3.26139e-06		-0.087	3.5487e-06	3.43207e-06	3.98464e-06	4.53148e-06																			0.213	2.8489e-06	3.04011e-06	1.38621e-06	3.04393e-06		0.113	1.25276e-06	1.25274e-06
-0.088	3.62009e-06	3.33966e-06	3.30834e-06	3.2844e-06		-0.088	3.61754e-06	3.48943e-06	3.99994e-06	4.52192e-06																			0.212	2.85528e-06	3.04011e-06	1.37665e-06	3.05158e-06		0.112	1.25468e-06	1.25521e-06
-0.089	3.63283e-06	3.33966e-06	3.30888e-06	3.29591e-06		-0.089	3.59459e-06	3.52767e-06	4.01524e-06	4.54104e-06																			0.211	2.82341e-06	3.05923e-06	1.37665e-06	3.04393e-06		0.111	1.2566e-06	1.25769e-06
-0.09	3.63283e-06	3.36515e-06	3.32636e-06	3.30797e-06		-0.09	3.61754e-06	3.51811e-06	4.12996e-06	4.65576e-06																			0.21	2.83616e-06	3.11659e-06	1.37665e-06	3.05923e-06		0.11	1.26044e-06	1.26016e-06
-0.091	3.63283e-06	3.3779e-06	3.34603e-06	3.32015e-06		-0.091	3.64813e-06	3.48943e-06	4.22173e-06	4.67488e-06																			0.209	2.88715e-06	3.12296e-06	1.39577e-06	3.05923e-06		0.109	1.26427e-06	1.26263e-06
-0.092	3.65832e-06	3.39064e-06	3.3657e-06	3.34508e-06		-0.092	3.61754e-06	3.53723e-06	4.22173e-06	4.67488e-06																			0.208	2.85528e-06	3.07835e-06	1.42445e-06	3.05158e-06		0.108	1.26619e-06	1.26509e-06
-0.093	3.69657e-06	3.41614e-06	3.38263e-06	3.38172e-06		-0.093	3.54105e-06	3.57547e-06	4.19879e-06	4.78004e-06																			0.207	2.8744e-06	3.09109e-06	1.42445e-06	3.05923e-06		0.107	1.26811e-06	1.26754e-06
-0.094	3.69657e-06	3.41614e-06	3.38536e-06	3.39369e-06		-0.094	3.5487e-06	3.61371e-06	4.28292e-06	4.84696e-06																			0.206	2.8744e-06	3.11021e-06	1.41489e-06	3.02863e-06		0.106	1.27003e-06	1.26999e-06
-0.095	3.72206e-06	3.45438e-06	3.40503e-06	3.40728e-06		-0.095	3.67872e-06	3.66151e-06	4.39764e-06	4.82784e-06																			0.205	2.84253e-06	3.10384e-06	1.40533e-06	3.01334e-06		0.105	1.27195e-06	1.27243e-06
-0.096	3.73481e-06	3.49262e-06	3.43781e-06	3.43357e-06		-0.096	3.78579e-06	3.70931e-06	4.40529e-06	4.8852e-06																			0.204	2.84253e-06	3.09109e-06	1.42445e-06	3.02099e-06		0.104	1.27578e-06	1.27488e-06
-0.097	3.73481e-06	3.49262e-06	3.44545e-06	3.44677e-06		-0.097	3.73226e-06	3.73799e-06	4.45882e-06	4.933e-06																			0.203	2.77242e-06	3.05923e-06	1.45313e-06	3.02099e-06		0.103	1.2777e-06	1.27732e-06
-0.098	3.77305e-06	3.49262e-06	3.47823e-06	3.47262e-06		-0.098	3.72461e-06	3.78579e-06	4.52001e-06	4.99992e-06																			0.202	2.75968e-06	3.04011e-06	1.43401e-06	3.02863e-06		0.102	1.27962e-06	1.27975e-06
-0.099	3.78579e-06	3.50536e-06	3.49735e-06	3.4997e-06		-0.099	3.82403e-06	3.84315e-06	4.5659e-06	5.06684e-06																			0.201	2.84253e-06	3.07197e-06	1.43401e-06	3.04393e-06		0.101	1.28154e-06	1.28218e-06
-0.1	3.78579e-06	3.51811e-06	3.50227e-06	3.51584e-06		-0.1	3.7705e-06	3.86227e-06	4.5659e-06	5.05728e-06																			0.2	2.79792e-06	3.07197e-06	1.44357e-06	3.03628e-06		0.1	1.28346e-06	1.2846e-06
-0.101	3.79854e-06	3.53086e-06	3.53505e-06	3.54429e-06		-0.101	3.74755e-06	3.94831e-06	4.65767e-06	5.06684e-06																			0.199	2.72144e-06	3.05923e-06	1.44357e-06	2.99804e-06		0.099	1.2873e-06	1.28703e-06
-0.102	3.82403e-06	3.55635e-06	3.55635e-06	3.57257e-06		-0.102	3.86227e-06	4.00568e-06	4.80299e-06	5.06684e-06																			0.198	2.76605e-06	3.03373e-06	1.46269e-06	3.00569e-06		0.098	1.28921e-06	1.28944e-06
-0.103	3.87502e-06	3.58184e-06	3.57711e-06	3.60139e-06		-0.103	3.86992e-06	3.97699e-06	4.74945e-06	5.20069e-06																			0.197	2.7533e-06	2.96363e-06	1.46269e-06	3.02099e-06		0.097	1.29113e-06	1.29186e-06
-0.104	3.90051e-06	3.60734e-06	3.61262e-06	3.63045e-06		-0.104	3.93111e-06	3.97699e-06	4.71121e-06	5.30585e-06																			0.196	2.76605e-06	2.98275e-06	1.45313e-06	3.01334e-06		0.096	1.29497e-06	1.29427e-06
-0.105	3.90051e-06	3.60734e-06	3.63174e-06	3.64751e-06		-0.105	4.00759e-06	4.03436e-06	4.78769e-06	5.29629e-06																			0.195	2.82341e-06	3.00187e-06	1.48181e-06	3.00569e-06		0.095	1.29689e-06	1.29668e-06
-0.106	3.91326e-06	3.60734e-06	3.63392e-06	3.66501e-06		-0.106	4.01524e-06	4.09172e-06	4.86417e-06	5.36321e-06																			0.194	2.79792e-06	2.97637e-06	1.51049e-06	2.98275e-06		0.094	1.29881e-06	1.29908e-06
-0.107	3.93875e-06	3.63283e-06	3.65304e-06	3.69424e-06		-0.107	4.08407e-06	4.13952e-06	4.9483e-06	5.42057e-06																			0.193	2.7533e-06	3.00187e-06	1.52005e-06	2.99804e-06		0.093	1.30264e-06	1.30147e-06
-0.108	3.97699e-06	3.64558e-06	3.68801e-06	3.73621e-06		-0.108	4.11466e-06	4.14908e-06	4.98654e-06	5.48749e-06																			0.192	2.73418e-06	3.02099e-06	1.51049e-06	3.00569e-06		0.092	1.30456e-06	1.30386e-06
-0.109	3.98974e-06	3.67107e-06	3.71041e-06	3.76761e-06		-0.109	4.16055e-06	4.14908e-06	5.03243e-06	5.56397e-06																			0.191	2.72144e-06	3.04648e-06	1.49137e-06	2.9751e-06		0.091	1.30648e-06	1.30624e-06
-0.11	3.98974e-06	3.70931e-06	3.74919e-06	3.78623e-06		-0.11	4.27527e-06	4.23512e-06	5.08596e-06	5.62133e-06																			0.19	2.74693e-06	3.02099e-06	1.50093e-06	2.9598e-06		0.09	1.31032e-06	1.30862e-06
-0.111	4.02798e-06	3.72206e-06	3.80218e-06	3.81804e-06		-0.111	4.29821e-06	4.32116e-06	5.1395e-06	5.64045e-06																			0.189	2.75968e-06	2.97e-06	1.52005e-06	2.98275e-06		0.089	1.31224e-06	1.31099e-06
-0.112	4.07897e-06	3.74755e-06	3.82567e-06	3.85046e-06		-0.112	4.28292e-06	4.34984e-06	5.19304e-06	5.70737e-06																			0.188	2.74056e-06	2.97e-06	1.55829e-06	2.99804e-06		0.088	1.31224e-06	1.31334e-06
-0.113	4.11721e-06	3.77305e-06	3.84152e-06	3.8819e-06		-0.113	4.29821e-06	4.39764e-06	5.24657e-06	5.83165e-06																			0.187	2.74056e-06	2.98912e-06	1.55829e-06	2.9751e-06		0.087	1.31415e-06	1.3157e-06
-0.114	4.12996e-06	3.78579e-06	3.84315e-06	3.91486e-06		-0.114	4.28292e-06	4.49324e-06	5.35365e-06	5.94637e-06																			0.186	2.73418e-06	2.98912e-06	1.53917e-06	2.94451e-06		0.086	1.31799e-06	1.31805e-06
-0.115	4.12996e-06	3.81129e-06	3.86664e-06	3.93596e-06		-0.115	4.30586e-06	4.56972e-06	5.43013e-06	6.02285e-06																			0.185	2.72781e-06	2.94451e-06	1.54873e-06	2.96745e-06		0.085	1.31991e-06	1.3204e-06
-0.116	4.15545e-06	3.83678e-06	3.93384e-06	3.96935e-06		-0.116	4.31351e-06	4.56016e-06	5.47602e-06	6.06109e-06																			0.184	2.70869e-06	2.89989e-06	1.54873e-06	2.9751e-06		0.084	1.32183e-06	1.32275e-06
-0.117	4.18094e-06	3.84953e-06	3.95897e-06	4.00321e-06		-0.117	4.31351e-06	4.60796e-06	5.51426e-06	6.14713e-06																			0.183	2.71506e-06	2.86803e-06	1.55829e-06	2.9598e-06		0.083	1.32567e-06	1.3251e-06
-0.118	4.21918e-06	3.87502e-06	3.97863e-06	4.03705e-06		-0.118	4.48941e-06	4.71312e-06	5.59838e-06	6.17581e-06																			0.182	2.75968e-06	2.89352e-06	1.55829e-06	2.96745e-06		0.082	1.32758e-06	1.32744e-06
-0.119	4.25742e-06	3.92601e-06	4.01305e-06	4.08511e-06		-0.119	4.61943e-06	4.75136e-06	5.69016e-06	6.15669e-06																			0.181	2.7533e-06	2.93176e-06	1.54873e-06	2.95215e-06		0.081	1.3295e-06	1.32978e-06
-0.12	4.25742e-06	3.9515e-06	4.03599e-06	4.12175e-06		-0.12	4.58884e-06	4.7896e-06	5.75899e-06	6.25229e-06																			0.18	2.74693e-06	2.86803e-06	1.55829e-06	2.96745e-06		0.08	1.33334e-06	1.33212e-06
-0.121	4.28292e-06	3.96425e-06	4.07205e-06	4.14502e-06		-0.121	4.57354e-06	4.86608e-06	5.81253e-06	6.3479e-06																			0.179	2.74056e-06	2.85528e-06	1.55829e-06	2.96745e-06		0.079	1.33526e-06	1.33445e-06
-0.122	4.34665e-06	4.00249e-06	4.11084e-06	4.18106e-06		-0.122	4.58119e-06	4.90432e-06	5.9196e-06	6.42438e-06																			0.178	2.71506e-06	2.91901e-06	1.56785e-06	2.94451e-06		0.078	1.33526e-06	1.33679e-06
-0.123	4.38489e-06	4.02798e-06	4.14908e-06	4.22999e-06		-0.123	4.60414e-06	4.92344e-06	5.95784e-06	6.51042e-06																			0.177	2.71506e-06	2.90627e-06	1.57741e-06	2.96745e-06		0.077	1.33718e-06	1.33912e-06
-0.124	4.39764e-06	4.05348e-06	4.18732e-06	4.26745e-06		-0.124	4.66532e-06	4.95212e-06	6.01138e-06	6.5869e-06																			0.176	2.6832e-06	2.91901e-06	1.58697e-06	2.9598e-06		0.076	1.34101e-06	1.34146e-06
-0.125	4.43588e-06	4.09172e-06	4.22556e-06	4.30594e-06		-0.125	4.77239e-06	5.04772e-06	6.11845e-06	6.70162e-06																			0.175	2.68957e-06	2.89352e-06	1.59653e-06	2.96745e-06		0.075	1.34293e-06	1.3438e-06
-0.126	4.46137e-06	4.10446e-06	4.2638e-06	4.34435e-06		-0.126	4.7571e-06	5.14332e-06	6.17199e-06	6.75898e-06																			0.174	2.72781e-06	2.85528e-06	1.59653e-06	2.9751e-06		0.074	1.34677e-06	1.34613e-06
-0.127	4.49961e-06	4.12996e-06	4.30258e-06	4.38337e-06		-0.127	4.7418e-06	5.16244e-06	6.23317e-06	6.91194e-06																			0.173	2.71506e-06	2.91901e-06	1.59653e-06	2.92921e-06		0.073	1.3506e-06	1.34846e-06
-0.128	4.5506e-06	4.18094e-06	4.33864e-06	4.43489e-06		-0.128	4.88711e-06	5.21981e-06	6.30966e-06	7.0171e-06																			0.172	2.6832e-06	2.94451e-06	1.58697e-06	2.95215e-06		0.072	1.3506e-06	1.35079e-06
-0.129	4.56335e-06	4.21918e-06	4.35995e-06	4.47483e-06		-0.129	4.99419e-06	5.31541e-06	6.42438e-06	7.02666e-06																			0.171	2.64496e-06	2.89352e-06	1.58697e-06	2.98275e-06		0.071	1.35252e-06	1.35312e-06
-0.13	4.58884e-06	4.25742e-06	4.40037e-06	4.5161e-06		-0.13	4.9483e-06	5.40145e-06	6.51615e-06	7.1127e-06																			0.17	2.6577e-06	2.84253e-06	1.58697e-06	2.9598e-06		0.07	1.35636e-06	1.35544e-06
-0.131	4.63983e-06	4.28292e-06	4.47139e-06	4.55684e-06		-0.131	4.97889e-06	5.45881e-06	6.59263e-06	7.31346e-06																			0.169	2.6832e-06	2.82341e-06	1.61565e-06	2.94451e-06		0.069	1.35828e-06	1.35777e-06
-0.132	4.67807e-06	4.30841e-06	4.51127e-06	4.59816e-06		-0.132	5.09361e-06	5.51617e-06	6.62323e-06	7.49511e-06																			0.168	2.68957e-06	2.84253e-06	1.62521e-06	2.94451e-06		0.068	1.35828e-06	1.36009e-06
-0.133	4.72905e-06	4.34665e-06	4.53476e-06	4.6523e-06		-0.133	5.08596e-06	5.55441e-06	6.74559e-06	7.50467e-06																			0.167	2.66408e-06	2.82341e-06	1.61565e-06	2.95215e-06		0.067	1.36212e-06	1.36242e-06
-0.134	4.76729e-06	4.38489e-06	4.58611e-06	4.69502e-06		-0.134	5.1395e-06	5.63089e-06	6.86796e-06	7.55247e-06																			0.166	2.61946e-06	2.81066e-06	1.62521e-06	2.92921e-06		0.066	1.36595e-06	1.36475e-06
-0.135	4.79279e-06	4.43588e-06	4.62872e-06	4.73936e-06		-0.135	5.25422e-06	5.74561e-06	6.89856e-06	7.65763e-06																			0.165	2.63221e-06	2.8489e-06	1.63477e-06	2.92156e-06		0.065	1.36595e-06	1.36708e-06
-0.136	4.83103e-06	4.46137e-06	4.68444e-06	4.79578e-06		-0.136	5.25422e-06	5.80297e-06	6.99798e-06	7.77235e-06																			0.164	2.67045e-06	2.81066e-06	1.63477e-06	2.92921e-06		0.064	1.36979e-06	1.3694e-06
-0.137	4.86927e-06	4.49961e-06	4.74071e-06	4.83961e-06		-0.137	5.27717e-06	5.84121e-06	7.12035e-06	7.86795e-06																			0.163	2.67682e-06	2.81704e-06	1.63477e-06	2.92921e-06		0.063	1.37363e-06	1.37173e-06
-0.138	4.90751e-06	4.53785e-06	4.78059e-06	4.89735e-06		-0.138	5.3307e-06	5.95593e-06	7.15094e-06	7.97311e-06																			0.162	2.67045e-06	2.82978e-06	1.62521e-06	2.91391e-06		0.062	1.37363e-06	1.37404e-06
-0.139	4.94575e-06	4.57609e-06	4.81719e-06	4.95652e-06		-0.139	5.48366e-06	6.07065e-06	7.23507e-06	8.04003e-06																			0.161	2.6577e-06	2.81066e-06	1.62521e-06	2.90627e-06		0.061	1.37555e-06	1.37636e-06
-0.14	4.98399e-06	4.63983e-06	4.85925e-06	5.00418e-06		-0.14	5.59074e-06	6.18537e-06	7.39568e-06	8.11651e-06																			0.16	2.64496e-06	2.82341e-06	1.63477e-06	2.91391e-06		0.06	1.37938e-06	1.37867e-06
-0.141	5.02223e-06	4.66532e-06	4.93082e-06	5.05291e-06		-0.141	5.54485e-06	6.27141e-06	7.5104e-06	8.23123e-06																			0.159	2.6577e-06	2.83616e-06	1.63477e-06	2.89097e-06		0.059	1.3813e-06	1.38098e-06
-0.142	5.08596e-06	4.69081e-06	4.99146e-06	5.10189e-06		-0.142	5.59838e-06	6.31921e-06	7.57159e-06	8.34595e-06																			0.158	2.69594e-06	2.83616e-06	1.65389e-06	2.89097e-06		0.058	1.3813e-06	1.38329e-06
-0.143	5.16244e-06	4.7418e-06	5.04663e-06	5.1769e-06		-0.143	5.64427e-06	6.42438e-06	7.67866e-06	8.54671e-06																			0.157	2.72144e-06	2.82978e-06	1.65389e-06	2.89862e-06		0.057	1.38514e-06	1.3856e-06
-0.144	5.20069e-06	4.80553e-06	5.08542e-06	5.24076e-06		-0.144	5.73605e-06	6.50086e-06	7.81632e-06	8.66143e-06																			0.156	2.64496e-06	2.86165e-06	1.66345e-06	2.89862e-06		0.056	1.38897e-06	1.38791e-06
-0.145	5.23893e-06	4.88202e-06	5.12694e-06	5.29252e-06		-0.145	5.84312e-06	6.50086e-06	7.90045e-06	8.69968e-06																			0.155	2.56848e-06	2.85528e-06	1.67301e-06	2.88332e-06		0.055	1.38897e-06	1.39022e-06
-0.146	5.28991e-06	4.92026e-06	5.1985e-06	5.35776e-06		-0.146	5.92725e-06	6.56778e-06	8.03812e-06	8.78572e-06																			0.154	2.61946e-06	2.81704e-06	1.67301e-06	2.86803e-06		0.054	1.39281e-06	1.39253e-06
-0.147	5.32815e-06	4.94575e-06	5.25805e-06	5.42426e-06		-0.147	6.08786e-06	6.73986e-06	8.16049e-06	8.87176e-06																			0.153	2.67045e-06	2.82341e-06	1.69213e-06	2.87567e-06		0.053	1.39665e-06	1.39483e-06
-0.148	5.40463e-06	5.00948e-06	5.3165e-06	5.49101e-06		-0.148	6.1261e-06	6.86414e-06	8.22167e-06	9.01516e-06																			0.152	2.6577e-06	2.84253e-06	1.69213e-06	2.87567e-06		0.052	1.39665e-06	1.39712e-06
-0.149	5.45562e-06	5.06047e-06	5.39134e-06	5.54613e-06		-0.149	6.09551e-06	6.94062e-06	8.32874e-06	9.11076e-06																			0.151	2.6577e-06	2.81704e-06	1.67301e-06	2.87567e-06		0.051	1.39857e-06	1.39941e-06
-0.15	5.49386e-06	5.09871e-06	5.46891e-06	5.61541e-06		-0.15	6.16434e-06	6.97886e-06	8.43582e-06	9.2446e-06																			0.15	2.67045e-06	2.81066e-06	1.66345e-06	2.86803e-06		0.05	1.4024e-06	1.4017e-06
-0.151	5.57034e-06	5.1497e-06	5.54376e-06	5.69856e-06		-0.151	6.26377e-06	7.07446e-06	8.55054e-06	9.388e-06																			0.149	2.6832e-06	2.82341e-06	1.68257e-06	2.86038e-06		0.049	1.40432e-06	1.40398e-06
-0.152	5.62133e-06	5.20069e-06	5.60276e-06	5.77014e-06		-0.152	6.26377e-06	7.21786e-06	8.7035e-06	9.60789e-06																			0.148	2.67682e-06	2.80429e-06	1.70169e-06	2.85273e-06		0.048	1.40432e-06	1.40625e-06
-0.153	5.68506e-06	5.25167e-06	5.65957e-06	5.84085e-06		-0.153	6.3326e-06	7.34214e-06	8.81057e-06	9.82777e-06																			0.147	2.64496e-06	2.80429e-06	1.69213e-06	2.86038e-06		0.047	1.40816e-06	1.40853e-06
-0.154	5.76154e-06	5.30266e-06	5.71584e-06	5.91296e-06		-0.154	6.42438e-06	7.41862e-06	8.91e-06	9.91381e-06																			0.146	2.64496e-06	2.80429e-06	1.70169e-06	2.87567e-06		0.046	1.412e-06	1.4108e-06
-0.155	5.78704e-06	5.36639e-06	5.77702e-06	5.98738e-06		-0.155	6.44732e-06	7.42819e-06	9.03237e-06	1.00094e-05																			0.145	2.62584e-06	2.74693e-06	1.73037e-06	2.89097e-06		0.045	1.412e-06	1.41306e-06
-0.156	5.83802e-06	5.44287e-06	5.8688e-06	6.06189e-06		-0.156	6.50086e-06	7.52379e-06	9.17768e-06	1.00954e-05																			0.144	2.56848e-06	2.72144e-06	1.73037e-06	2.87567e-06		0.044	1.41583e-06	1.41532e-06
-0.157	5.92725e-06	5.51935e-06	5.94364e-06	6.13625e-06		-0.157	6.56204e-06	7.64807e-06	9.34594e-06	1.02388e-05																			0.143	2.5876e-06	2.74056e-06	1.72082e-06	2.84508e-06		0.043	1.41967e-06	1.41758e-06
-0.158	5.97824e-06	5.5576e-06	5.9868e-06	6.22329e-06		-0.158	6.68441e-06	7.76279e-06	9.44536e-06	1.04301e-05																			0.142	2.58122e-06	2.74056e-06	1.73037e-06	2.84508e-06		0.042	1.41967e-06	1.41982e-06
-0.159	6.02923e-06	5.60858e-06	6.06273e-06	6.31265e-06		-0.159	6.86032e-06	7.90619e-06	9.54479e-06	1.05926e-05																			0.141	2.57485e-06	2.7533e-06	1.72082e-06	2.83743e-06		0.041	1.42159e-06	1.42206e-06
-0.16	6.10571e-06	5.69781e-06	6.17472e-06	6.39058e-06		-0.16	6.91385e-06	7.98267e-06	9.68245e-06	1.06691e-05																			0.14	2.60034e-06	2.70869e-06	1.73037e-06	2.84508e-06		0.04	1.42543e-06	1.4243e-06
-0.161	6.18219e-06	5.7488e-06	6.26923e-06	6.46874e-06		-0.161	7.03622e-06	8.01135e-06	9.85071e-06	1.08029e-05																			0.139	2.58122e-06	2.70232e-06	1.7495e-06	2.82214e-06		0.039	1.42734e-06	1.42653e-06
-0.162	6.24592e-06	5.81253e-06	6.33041e-06	6.54835e-06		-0.162	7.13565e-06	8.13563e-06	1.00037e-05	1.10228e-05																			0.138	2.61309e-06	2.73418e-06	1.7495e-06	2.80684e-06		0.038	1.42734e-06	1.42877e-06
-0.163	6.3224e-06	5.90176e-06	6.4058e-06	6.64139e-06		-0.163	7.16624e-06	8.39375e-06	1.01413e-05	1.11471e-05																			0.137	2.62584e-06	2.72144e-06	1.75906e-06	2.82978e-06		0.037	1.43118e-06	1.431e-06
-0.164	6.41163e-06	5.97824e-06	6.49976e-06	6.73626e-06		-0.164	7.25802e-06	8.54671e-06	1.02943e-05	1.12809e-05																			0.136	2.59397e-06	2.72781e-06	1.75906e-06	2.81449e-06		0.036	1.43502e-06	1.43324e-06
-0.165	6.47536e-06	6.04197e-06	6.59864e-06	6.81949e-06		-0.165	7.23507e-06	8.55627e-06	1.04626e-05	1.14339e-05																			0.135	2.61946e-06	2.67045e-06	1.75906e-06	2.79919e-06		0.035	1.43502e-06	1.43546e-06
-0.166	6.52635e-06	6.10571e-06	6.70899e-06	6.90395e-06		-0.166	7.28096e-06	8.66144e-06	1.06308e-05	1.1539e-05																			0.134	2.60672e-06	2.64496e-06	1.76862e-06	2.80684e-06		0.034	1.43694e-06	1.43769e-06
-0.167	6.61558e-06	6.18219e-06	6.78711e-06	6.98958e-06		-0.167	7.44922e-06	8.77616e-06	1.07914e-05	1.17302e-05																			0.133	2.51749e-06	2.68957e-06	1.76862e-06	2.79154e-06		0.033	1.44077e-06	1.43991e-06
-0.168	6.7303e-06	6.27141e-06	6.84557e-06	7.1004e-06		-0.168	7.59453e-06	8.91956e-06	1.09367e-05	1.19597e-05																			0.132	2.50474e-06	2.70232e-06	1.76862e-06	2.7839e-06		0.032	1.44269e-06	1.44213e-06
-0.169	6.79403e-06	6.33515e-06	6.92259e-06	7.20081e-06		-0.169	7.62512e-06	9.07252e-06	1.10897e-05	1.21604e-05																			0.131	2.54936e-06	2.73418e-06	1.76862e-06	2.79919e-06		0.031	1.44269e-06	1.44436e-06
-0.17	6.83227e-06	6.39888e-06	7.03731e-06	7.29105e-06		-0.17	7.65571e-06	9.18724e-06	1.12427e-05	1.22465e-05																			0.13	2.53024e-06	2.71506e-06	1.77818e-06	2.79154e-06		0.03	1.44653e-06	1.44658e-06
-0.171	6.9215e-06	6.48811e-06	7.16788e-06	7.39438e-06		-0.171	7.77043e-06	9.35932e-06	1.1388e-05	1.23707e-05																			0.129	2.50474e-06	2.70232e-06	1.80686e-06	2.77625e-06		0.029	1.45037e-06	1.4488e-06
-0.172	7.02347e-06	6.59008e-06	7.26566e-06	7.49827e-06		-0.172	7.91575e-06	9.50272e-06	1.1495e-05	1.25619e-05																			0.128	2.53024e-06	2.74056e-06	1.80686e-06	2.77625e-06		0.028	1.45037e-06	1.45103e-06
-0.173	7.1127e-06	6.67931e-06	7.3416e-06	7.61567e-06		-0.173	7.95399e-06	9.64612e-06	1.16251e-05	1.26384e-05																			0.127	2.49837e-06	2.71506e-06	1.7973e-06	2.77625e-06		0.027	1.45228e-06	1.45326e-06
-0.174	7.20193e-06	6.75579e-06	7.42026e-06	7.72216e-06		-0.174	8.10695e-06	9.76085e-06	1.18469e-05	1.28201e-05																			0.126	2.4665e-06	2.67682e-06	1.80686e-06	2.7839e-06		0.026	1.45612e-06	1.45548e-06
-0.175	7.29116e-06	6.84502e-06	7.53389e-06	7.83145e-06		-0.175	8.25991e-06	9.87557e-06	1.20228e-05	1.30782e-05																			0.125	2.492e-06	2.6832e-06	1.80686e-06	2.81449e-06		0.025	1.45804e-06	1.45771e-06
-0.176	7.40588e-06	6.9215e-06	7.66609e-06	7.94213e-06		-0.176	8.28286e-06	1.0019e-05	1.21757e-05	1.32407e-05																			0.124	2.51749e-06	2.6832e-06	1.80686e-06	2.80684e-06		0.024	1.45996e-06	1.45993e-06
-0.177	7.4951e-06	7.03622e-06	7.78136e-06	8.05313e-06		-0.177	8.34404e-06	1.01528e-05	1.23746e-05	1.3365e-05																			0.123	2.54298e-06	2.67682e-06	1.81642e-06	2.77625e-06		0.023	1.46188e-06	1.46216e-06
-0.178	7.58433e-06	7.1382e-06	7.87642e-06	8.1774e-06		-0.178	8.37463e-06	1.03058e-05	1.25887e-05	1.35466e-05																			0.122	2.53661e-06	2.69594e-06	1.82598e-06	2.7686e-06		0.022	1.46379e-06	1.46439e-06
-0.179	7.68631e-06	7.21468e-06	7.97693e-06	8.29156e-06		-0.179	8.54289e-06	1.04109e-05	1.27187e-05	1.369e-05																			0.121	2.50474e-06	2.73418e-06	1.82598e-06	2.7686e-06		0.021	1.46571e-06	1.46662e-06
-0.18	7.76279e-06	7.3294e-06	8.12443e-06	8.40767e-06		-0.18	8.6882e-06	1.05161e-05	1.28182e-05	1.3843e-05																			0.12	2.51749e-06	2.7533e-06	1.81642e-06	2.77625e-06		0.02	1.46763e-06	1.46886e-06
-0.181	7.83927e-06	7.40588e-06	8.25773e-06	8.52516e-06		-0.181	8.76468e-06	1.06977e-05	1.30476e-05	1.40629e-05																			0.119	2.54298e-06	2.71506e-06	1.81642e-06	2.7686e-06		0.019	1.47147e-06	1.4711e-06
-0.182	7.96674e-06	7.49511e-06	8.3577e-06	8.65632e-06		-0.182	8.91765e-06	1.08698e-05	1.33076e-05	1.42541e-05																			0.118	2.48562e-06	2.69594e-06	1.80686e-06	2.74566e-06		0.018	1.47339e-06	1.47335e-06
-0.183	8.1197e-06	7.63532e-06	8.46914e-06	8.80031e-06		-0.183	9.00942e-06	1.0975e-05	1.34453e-05	1.45983e-05																			0.117	2.4665e-06	2.71506e-06	1.81642e-06	2.73801e-06		0.017	1.47531e-06	1.4756e-06
-0.184	8.20892e-06	7.73729e-06	8.5855e-06	8.92195e-06		-0.184	9.11649e-06	1.10993e-05	1.36059e-05	1.47894e-05																			0.116	2.44738e-06	2.72781e-06	1.82598e-06	2.73036e-06		0.016	1.47914e-06	1.47786e-06
-0.185	8.2854e-06	7.82652e-06	8.72043e-06	9.04582e-06		-0.185	9.28475e-06	1.12522e-05	1.37742e-05	1.48946e-05																			0.115	2.40914e-06	2.6832e-06	1.82598e-06	2.72271e-06		0.015	1.48106e-06	1.48011e-06
-0.186	8.40013e-06	7.94124e-06	8.86848e-06	9.18274e-06		-0.186	9.36124e-06	1.14434e-05	1.39271e-05	1.51432e-05																			0.114	2.42826e-06	2.65133e-06	1.8451e-06	2.73036e-06		0.014	1.48106e-06	1.48238e-06
-0.187	8.5276e-06	8.04322e-06	8.98812e-06	9.32123e-06		-0.187	9.39948e-06	1.15964e-05	1.4103e-05	1.53153e-05																			0.113	2.46013e-06	2.64496e-06	1.85466e-06	2.73801e-06		0.013	1.48298e-06	1.48464e-06
-0.188	8.65506e-06	8.15794e-06	9.12141e-06	9.47395e-06		-0.188	9.52949e-06	1.17111e-05	1.43019e-05	1.55065e-05																			0.112	2.49837e-06	2.67045e-06	1.8451e-06	2.7533e-06		0.012	1.48682e-06	1.48692e-06
-0.189	8.76978e-06	8.29815e-06	9.27164e-06	9.61623e-06		-0.189	9.72069e-06	1.19119e-05	1.44931e-05	1.57359e-05																			0.111	2.49199e-06	2.73418e-06	1.8451e-06	2.74566e-06		0.011	1.48873e-06	1.4892e-06
-0.19	8.85901e-06	8.40013e-06	9.40767e-06	9.74771e-06		-0.19	9.82012e-06	1.20935e-05	1.47149e-05	1.58793e-05																			0.11	2.48562e-06	2.71506e-06	1.85466e-06	2.73801e-06		0.01	1.49065e-06	1.49148e-06
-0.191	8.97373e-06	8.51485e-06	9.54042e-06	9.89309e-06		-0.191	9.93484e-06	1.22082e-05	1.49749e-05	1.60418e-05																			0.109	2.50474e-06	2.66408e-06	1.86422e-06	2.7533e-06		0.009	1.49449e-06	1.49377e-06
-0.192	9.12669e-06	8.65506e-06	9.67644e-06	1.00528e-05		-0.192	1.01107e-05	1.22943e-05	1.51432e-05	1.62713e-05																			0.108	2.45375e-06	2.65133e-06	1.86422e-06	2.74566e-06		0.008	1.49641e-06	1.49606e-06
-0.193	9.26691e-06	8.78253e-06	9.82503e-06	1.02136e-05		-0.193	1.01872e-05	1.24759e-05	1.53114e-05	1.65007e-05																			0.107	2.37727e-06	2.63221e-06	1.8451e-06	2.74566e-06		0.007	1.49833e-06	1.49836e-06
-0.194	9.36888e-06	8.91e-06	9.96379e-06	1.03643e-05		-0.194	1.0279e-05	1.26862e-05	1.54873e-05	1.6711e-05																			0.106	2.40914e-06	2.6577e-06	1.83554e-06	2.74566e-06		0.006	1.50216e-06	1.50065e-06
-0.195	9.49635e-06	9.03747e-06	1.01348e-05	1.053e-05		-0.195	1.0409e-05	1.29061e-05	1.57091e-05	1.68735e-05																			0.105	2.44101e-06	2.69594e-06	1.86422e-06	2.7533e-06		0.005	1.50408e-06	1.50295e-06
-0.196	9.63656e-06	9.16493e-06	1.03222e-05	1.06842e-05		-0.196	1.05467e-05	1.3126e-05	1.59386e-05	1.70648e-05																			0.104	2.48562e-06	2.68957e-06	1.88334e-06	2.73801e-06		0.004	1.506e-06	1.50525e-06
-0.197	9.77678e-06	9.2924e-06	1.04789e-05	1.08388e-05		-0.197	1.07379e-05	1.32885e-05	1.61145e-05	1.72368e-05																			0.103	2.53661e-06	2.70869e-06	1.88334e-06	2.71506e-06		0.003	1.50792e-06	1.50755e-06
-0.198	9.92974e-06	9.43261e-06	1.06303e-05	1.10209e-05		-0.198	1.0845e-05	1.34032e-05	1.6298e-05	1.74376e-05																			0.102	2.50474e-06	2.70869e-06	1.87378e-06	2.72271e-06		0.002	1.50984e-06	1.50985e-06
-0.199	1.00572e-05	9.58558e-06	1.07848e-05	1.11939e-05		-0.199	1.09673e-05	1.35371e-05	1.65275e-05	1.77531e-05																			0.101	2.44101e-06	2.69594e-06	1.86422e-06	2.71506e-06		0.001	1.51176e-06	1.51215e-06
-0.2	1.01974e-05	9.72579e-06	1.09553e-05	1.13555e-05		-0.2	1.11279e-05	1.37187e-05	1.67416e-05	1.7973e-05																			0.1	2.42189e-06	2.70869e-06	1.87378e-06	2.70742e-06		-1.11022e-16	1.51368e-06	1.51446e-06
-0.201	1.03376e-05	9.85326e-06	1.11274e-05	1.15306e-05		-0.201	1.1235e-05	1.38526e-05	1.69175e-05	1.81546e-05																			0.099	2.4665e-06	2.72781e-06	1.88334e-06	2.73801e-06		-0.001	1.51751e-06	1.51677e-06
-0.202	1.04778e-05	9.99347e-06	1.13016e-05	1.17074e-05		-0.202	1.1388e-05	1.40533e-05	1.71087e-05	1.84414e-05																			0.098	2.46013e-06	2.70869e-06	1.87378e-06	2.73801e-06		-0.002	1.51943e-06	1.51908e-06
-0.203	1.06436e-05	1.01464e-05	1.14896e-05	1.18853e-05		-0.203	1.14568e-05	1.42445e-05	1.73229e-05	1.87186e-05																			0.097	2.44738e-06	2.70232e-06	1.87378e-06	2.70742e-06		-0.003	1.52135e-06	1.52139e-06
-0.204	1.07965e-05	1.02994e-05	1.16633e-05	1.20662e-05		-0.204	1.16021e-05	1.44166e-05	1.74758e-05	1.88812e-05																			0.096	2.44101e-06	2.71506e-06	1.90246e-06	2.71506e-06		-0.004	1.52327e-06	1.5237e-06
-0.205	1.09367e-05	1.04651e-05	1.1837e-05	1.22497e-05		-0.205	1.1801e-05	1.46078e-05	1.76288e-05	1.90532e-05																			0.095	2.44101e-06	2.70869e-06	1.8929e-06	2.71506e-06		-0.005	1.52519e-06	1.52601e-06
-0.206	1.10897e-05	1.06181e-05	1.20244e-05	1.24465e-05		-0.206	1.18774e-05	1.47512e-05	1.79577e-05	1.92636e-05																			0.094	2.39002e-06	2.6832e-06	1.88334e-06	2.71506e-06		-0.006	1.52902e-06	1.52833e-06
-0.207	1.12554e-05	1.07838e-05	1.21997e-05	1.26442e-05		-0.207	1.20151e-05	1.49615e-05	1.81642e-05	1.94643e-05																			0.093	2.34541e-06	2.67045e-06	1.8929e-06	2.72271e-06		-0.007	1.53094e-06	1.53064e-06
-0.208	1.14339e-05	1.09622e-05	1.23909e-05	1.28434e-05		-0.208	1.21757e-05	1.51527e-05	1.82865e-05	1.97225e-05																			0.092	2.38365e-06	2.67045e-06	1.8929e-06	2.70742e-06		-0.008	1.53094e-06	1.53296e-06
-0.209	1.15996e-05	1.11279e-05	1.25986e-05	1.30326e-05		-0.209	1.23899e-05	1.52675e-05	1.8493e-05	1.99997e-05																			0.091	2.37727e-06	2.69594e-06	1.91202e-06	2.69212e-06		-0.009	1.53286e-06	1.53528e-06
-0.21	1.17525e-05	1.13064e-05	1.27914e-05	1.32243e-05		-0.21	1.26117e-05	1.54587e-05	1.86842e-05	2.01527e-05																			0.09	2.37727e-06	2.71506e-06	1.93114e-06	2.68447e-06		-0.01	1.5367e-06	1.5376e-06
-0.211	1.19055e-05	1.14594e-05	1.29837e-05	1.34315e-05		-0.211	1.27034e-05	1.5669e-05	1.89366e-05	2.0363e-05																			0.089	2.39639e-06	2.66408e-06	1.92158e-06	2.66918e-06		-0.011	1.54053e-06	1.53993e-06
-0.212	1.20839e-05	1.16251e-05	1.31924e-05	1.36398e-05		-0.212	1.27952e-05	1.58793e-05	1.92043e-05	2.06593e-05																			0.088	2.40914e-06	2.67045e-06	1.91202e-06	2.67682e-06		-0.012	1.54437e-06	1.54226e-06
-0.213	1.22624e-05	1.18163e-05	1.34027e-05	1.38489e-05		-0.213	1.29405e-05	1.60705e-05	1.94108e-05	2.09079e-05																			0.087	2.40914e-06	2.6577e-06	1.90246e-06	2.66153e-06		-0.013	1.54629e-06	1.54459e-06
-0.214	1.24281e-05	1.19947e-05	1.36157e-05	1.40615e-05		-0.214	1.30629e-05	1.61852e-05	1.95791e-05	2.11947e-05																			0.086	2.39639e-06	2.67045e-06	1.90246e-06	2.63858e-06		-0.014	1.54629e-06	1.54692e-06
-0.215	1.26066e-05	1.21859e-05	1.38403e-05	1.42766e-05		-0.215	1.32694e-05	1.63382e-05	1.98314e-05	2.14433e-05																			0.085	2.3709e-06	2.70869e-06	1.91202e-06	2.66153e-06		-0.015	1.54821e-06	1.54925e-06
-0.216	1.2785e-05	1.23516e-05	1.40337e-05	1.44933e-05		-0.216	1.34682e-05	1.65963e-05	2.00456e-05	2.16727e-05																			0.084	2.35815e-06	2.69594e-06	1.93114e-06	2.66918e-06		-0.016	1.55204e-06	1.55158e-06
-0.217	1.29762e-05	1.25301e-05	1.42298e-05	1.47118e-05		-0.217	1.36671e-05	1.67779e-05	2.0275e-05	2.18543e-05																			0.083	2.39639e-06	2.69594e-06	1.9407e-06	2.66153e-06		-0.017	1.55396e-06	1.55391e-06
-0.218	1.31929e-05	1.2734e-05	1.44696e-05	1.49443e-05		-0.218	1.38889e-05	1.69978e-05	2.05504e-05	2.20838e-05																			0.082	2.40914e-06	2.6832e-06	1.9407e-06	2.66153e-06		-0.018	1.55588e-06	1.55624e-06
-0.219	1.33841e-05	1.29125e-05	1.46854e-05	1.51659e-05		-0.219	1.40419e-05	1.72177e-05	2.07263e-05	2.23228e-05																			0.081	2.38365e-06	2.6832e-06	1.95026e-06	2.66153e-06		-0.019	1.55972e-06	1.55857e-06
-0.22	1.35498e-05	1.31292e-05	1.49176e-05	1.53892e-05		-0.22	1.41566e-05	1.73611e-05	2.09098e-05	2.25044e-05																			0.08	2.37727e-06	2.67682e-06	1.95026e-06	2.67682e-06		-0.02	1.56164e-06	1.56091e-06
-0.221	1.37283e-05	1.33459e-05	1.51748e-05	1.56271e-05		-0.221	1.42713e-05	1.75428e-05	2.11163e-05	2.27434e-05																			0.079	2.36453e-06	2.65133e-06	1.95982e-06	2.68447e-06		-0.021	1.56356e-06	1.56324e-06
-0.222	1.39322e-05	1.35371e-05	1.53764e-05	1.58675e-05		-0.222	1.44319e-05	1.77148e-05	2.13611e-05	2.30398e-05																			0.078	2.36453e-06	2.67045e-06	1.95026e-06	2.66918e-06		-0.022	1.56739e-06	1.56557e-06
-0.223	1.41617e-05	1.3741e-05	1.56021e-05	1.61222e-05		-0.223	1.45925e-05	1.79634e-05	2.15905e-05	2.33075e-05																			0.077	2.41551e-06	2.71506e-06	1.92158e-06	2.66153e-06		-0.023	1.56931e-06	1.56791e-06
-0.224	1.43656e-05	1.39577e-05	1.58495e-05	1.63665e-05		-0.224	1.48602e-05	1.81928e-05	2.1797e-05	2.35752e-05																			0.076	2.41551e-06	2.71506e-06	1.95026e-06	2.64623e-06		-0.024	1.56931e-06	1.57024e-06
-0.225	1.45441e-05	1.41744e-05	1.61014e-05	1.65996e-05		-0.225	1.50514e-05	1.83554e-05	2.20264e-05	2.37568e-05																			0.075	2.35815e-06	2.73418e-06	1.95982e-06	2.63858e-06		-0.025	1.57123e-06	1.57258e-06
-0.226	1.4748e-05	1.43911e-05	1.63636e-05	1.68338e-05		-0.226	1.51049e-05	1.85466e-05	2.22406e-05	2.39958e-05																			0.074	2.41551e-06	2.74056e-06	1.93114e-06	2.63858e-06		-0.026	1.57507e-06	1.57492e-06
-0.227	1.49902e-05	1.46206e-05	1.65985e-05	1.70822e-05		-0.227	1.5235e-05	1.87186e-05	2.24471e-05	2.43304e-05																			0.073	2.47925e-06	2.71506e-06	1.95026e-06	2.63858e-06		-0.027	1.57698e-06	1.57727e-06
-0.228	1.52197e-05	1.48245e-05	1.68438e-05	1.73449e-05		-0.228	1.54032e-05	1.89003e-05	2.26842e-05	2.45407e-05																			0.072	2.43463e-06	2.70232e-06	1.95982e-06	2.63093e-06		-0.028	1.5789e-06	1.57962e-06
-0.229	1.54109e-05	1.50412e-05	1.70945e-05	1.75966e-05		-0.229	1.55944e-05	1.9168e-05	2.29136e-05	2.47989e-05																			0.071	2.42189e-06	2.7533e-06	1.96938e-06	2.61564e-06		-0.029	1.58274e-06	1.58198e-06
-0.23	1.56148e-05	1.52834e-05	1.73611e-05	1.78504e-05		-0.23	1.57627e-05	1.93879e-05	2.3166e-05	2.50952e-05																			0.07	2.44738e-06	2.81066e-06	1.97894e-06	2.63093e-06		-0.03	1.58466e-06	1.58433e-06
-0.231	1.58315e-05	1.55001e-05	1.76277e-05	1.81061e-05		-0.231	1.58544e-05	1.95599e-05	2.33801e-05	2.53247e-05																			0.069	2.42826e-06	2.81066e-06	1.95026e-06	2.63858e-06		-0.031	1.58466e-06	1.58669e-06
-0.232	1.60609e-05	1.57295e-05	1.78774e-05	1.83632e-05		-0.232	1.60303e-05	1.97798e-05	2.35713e-05	2.54872e-05																			0.068	2.41551e-06	2.82978e-06	1.95982e-06	2.63094e-06		-0.032	1.5885e-06	1.58906e-06
-0.233	1.62904e-05	1.59717e-05	1.81265e-05	1.86347e-05		-0.233	1.62215e-05	2.00093e-05	2.3839e-05	2.57071e-05																			0.067	2.42826e-06	2.81066e-06	1.97894e-06	2.60799e-06		-0.033	1.59233e-06	1.59144e-06
-0.234	1.65071e-05	1.62012e-05	1.83947e-05	1.89092e-05		-0.234	1.63669e-05	2.01431e-05	2.40838e-05	2.59747e-05																			0.066	2.40277e-06	2.7788e-06	1.96938e-06	2.60034e-06		-0.034	1.59233e-06	1.59382e-06
-0.235	1.67365e-05	1.64561e-05	1.86788e-05	1.91851e-05		-0.235	1.65045e-05	2.03247e-05	2.43056e-05	2.63093e-05																			0.065	2.40914e-06	2.79792e-06	1.96938e-06	2.62329e-06		-0.035	1.59617e-06	1.59621e-06
-0.236	1.69532e-05	1.6711e-05	1.89481e-05	1.9449e-05		-0.236	1.66804e-05	2.05829e-05	2.45579e-05	2.66344e-05																			0.064	2.40277e-06	2.79154e-06	1.97894e-06	2.60799e-06		-0.036	1.60001e-06	1.5986e-06
-0.237	1.71827e-05	1.69532e-05	1.92168e-05	1.97147e-05		-0.237	1.67799e-05	2.07645e-05	2.47721e-05	2.68638e-05																			0.063	2.40914e-06	2.79154e-06	1.9885e-06	2.59269e-06		-0.037	1.60001e-06	1.601e-06
-0.238	1.74376e-05	1.72209e-05	1.95015e-05	1.99944e-05		-0.238	1.68946e-05	2.0927e-05	2.4925e-05	2.70837e-05																			0.062	2.43463e-06	2.80429e-06	1.99806e-06	2.59269e-06		-0.038	1.60384e-06	1.60341e-06
-0.239	1.76798e-05	1.74886e-05	1.97905e-05	2.02772e-05		-0.239	1.71776e-05	2.11469e-05	2.51851e-05	2.73132e-05																			0.061	2.42189e-06	2.79792e-06	2.00762e-06	2.5774e-06		-0.039	1.60768e-06	1.60583e-06
-0.24	1.7922e-05	1.77563e-05	2.00958e-05	2.05625e-05		-0.24	1.73229e-05	2.13572e-05	2.54528e-05	2.75522e-05																			0.06	2.39639e-06	2.7788e-06	1.9885e-06	2.5621e-06		-0.04	1.60768e-06	1.60824e-06
-0.241	1.81769e-05	1.80112e-05	2.03985e-05	2.08492e-05		-0.241	1.74299e-05	2.1558e-05	2.56975e-05	2.77338e-05																			0.059	2.39639e-06	2.74056e-06	1.99806e-06	2.56975e-06		-0.041	1.6096e-06	1.61067e-06
-0.242	1.84318e-05	1.82534e-05	2.06705e-05	2.11366e-05		-0.242	1.76364e-05	2.17779e-05	2.59499e-05	2.8011e-05																			0.058	2.41551e-06	2.74693e-06	2.01718e-06	2.5774e-06		-0.042	1.61344e-06	1.6131e-06
-0.243	1.8674e-05	1.85211e-05	2.09562e-05	2.1438e-05		-0.243	1.78123e-05	2.195e-05	2.60799e-05	2.8317e-05																			0.057	2.40277e-06	2.86803e-06	1.99806e-06	2.5774e-06		-0.043	1.61535e-06	1.61554e-06
-0.244	1.89162e-05	1.88142e-05	2.12611e-05	2.17416e-05		-0.244	1.79577e-05	2.2189e-05	2.62711e-05	2.85369e-05																			0.056	2.36453e-06	2.93813e-06	2.00762e-06	2.56975e-06		-0.044	1.61727e-06	1.61799e-06
-0.245	1.91584e-05	1.90819e-05	2.15675e-05	2.20336e-05		-0.245	1.81412e-05	2.24088e-05	2.64776e-05	2.87854e-05																			0.055	2.35815e-06	2.86803e-06	2.01718e-06	2.5774e-06		-0.045	1.62111e-06	1.62044e-06
-0.246	1.94133e-05	1.93496e-05	2.1874e-05	2.23272e-05		-0.246	1.83783e-05	2.25427e-05	2.66765e-05	2.8967e-05																			0.054	2.36453e-06	2.80429e-06	1.99806e-06	2.58505e-06		-0.046	1.62303e-06	1.62291e-06
-0.247	1.96938e-05	1.96428e-05	2.21778e-05	2.26213e-05		-0.247	1.85619e-05	2.27339e-05	2.69365e-05	2.91583e-05																			0.053	2.3709e-06	2.84253e-06	2.00762e-06	2.56975e-06		-0.047	1.62495e-06	1.62538e-06
-0.248	1.99614e-05	1.99105e-05	2.24667e-05	2.29153e-05		-0.248	1.87378e-05	2.29346e-05	2.71583e-05	2.94164e-05																			0.052	2.39639e-06	2.86803e-06	2.02674e-06	2.54681e-06		-0.048	1.62878e-06	1.62786e-06
-0.249	2.02164e-05	2.01909e-05	2.27748e-05	2.32113e-05		-0.249	1.8929e-05	2.3145e-05	2.73495e-05	2.96745e-05																			0.051	2.38365e-06	2.8489e-06	2.0363e-06	2.54681e-06		-0.049	1.6307e-06	1.63035e-06
-0.25	2.04713e-05	2.04841e-05	2.3113e-05	2.35223e-05		-0.25	1.91278e-05	2.3384e-05	2.7533e-05	2.99135e-05																			0.05	2.39002e-06	2.88077e-06	2.02674e-06	2.53916e-06		-0.05	1.63262e-06	1.63285e-06
-0.251	2.07263e-05	2.07645e-05	2.34222e-05	2.38353e-05		-0.251	1.92578e-05	2.35465e-05	2.77242e-05	3.01047e-05																			0.049	2.40277e-06	2.89352e-06	2.02674e-06	2.51621e-06		-0.051	1.63646e-06	1.63535e-06
-0.252	2.09939e-05	2.10577e-05	2.3732e-05	2.41352e-05		-0.252	1.94261e-05	2.37664e-05	2.79078e-05	3.03533e-05																			0.048	2.39639e-06	2.91264e-06	2.04586e-06	2.54681e-06		-0.052	1.63838e-06	1.63787e-06
-0.253	2.12744e-05	2.13509e-05	2.40674e-05	2.44472e-05		-0.253	1.96249e-05	2.39671e-05	2.81449e-05	3.05349e-05																			0.047	2.40277e-06	2.91901e-06	2.04586e-06	2.5621e-06		-0.053	1.64029e-06	1.64039e-06
-0.254	2.15421e-05	2.16313e-05	2.43607e-05	2.47606e-05		-0.254	1.98085e-05	2.41297e-05	2.83896e-05	3.07261e-05																			0.046	2.41551e-06	2.91901e-06	2.04586e-06	2.54681e-06		-0.054	1.64221e-06	1.64293e-06
-0.255	2.18097e-05	2.195e-05	2.46677e-05	2.50627e-05		-0.255	2.00609e-05	2.43209e-05	2.86344e-05	3.1032e-05																			0.045	2.42189e-06	2.94451e-06	2.0363e-06	2.54681e-06		-0.055	1.64413e-06	1.64547e-06
-0.256	2.20647e-05	2.22559e-05	2.50054e-05	2.53654e-05		-0.256	2.01985e-05	2.45312e-05	2.88867e-05	3.12232e-05																			0.044	2.41551e-06	2.93813e-06	2.02674e-06	2.55445e-06		-0.056	1.64797e-06	1.64803e-06
-0.257	2.23196e-05	2.25363e-05	2.53173e-05	2.56813e-05		-0.257	2.03362e-05	2.47511e-05	2.90856e-05	3.14622e-05																			0.043	2.42189e-06	2.89352e-06	2.02674e-06	2.53916e-06		-0.057	1.64989e-06	1.6506e-06
-0.258	2.26128e-05	2.2855e-05	2.56391e-05	2.59974e-05		-0.258	2.05351e-05	2.49614e-05	2.92692e-05	3.17108e-05																			0.042	2.45375e-06	2.93813e-06	2.02674e-06	2.53151e-06		-0.058	1.6518e-06	1.65318e-06
-0.259	2.28932e-05	2.31736e-05	2.59663e-05	2.63148e-05		-0.259	2.07569e-05	2.51526e-05	2.93762e-05	3.18924e-05																			0.041	2.4665e-06	3.00824e-06	2.0363e-06	2.54681e-06		-0.059	1.65564e-06	1.65577e-06
-0.26	2.31609e-05	2.34796e-05	2.63099e-05	2.66343e-05		-0.26	2.09634e-05	2.53151e-05	2.95904e-05	3.21601e-05																			0.04	2.43463e-06	2.98912e-06	2.04586e-06	2.55445e-06		-0.06	1.65756e-06	1.65837e-06
-0.261	2.34286e-05	2.37855e-05	2.66513e-05	2.6941e-05		-0.261	2.1101e-05	2.55063e-05	2.98733e-05	3.2294e-05																			0.039	2.39002e-06	2.97637e-06	2.04586e-06	2.54681e-06		-0.061	1.6614e-06	1.66098e-06
-0.262	2.37218e-05	2.41042e-05	2.696e-05	2.72606e-05		-0.262	2.12693e-05	2.57166e-05	3.00722e-05	3.24087e-05																			0.038	2.40914e-06	2.98912e-06	2.04586e-06	2.54681e-06		-0.062	1.66523e-06	1.66359e-06
-0.263	2.40277e-05	2.44228e-05	2.72654e-05	2.75935e-05		-0.263	2.13993e-05	2.58983e-05	3.02787e-05	3.26381e-05																			0.037	2.41551e-06	2.97637e-06	2.05542e-06	2.52386e-06		-0.063	1.66523e-06	1.66621e-06
-0.264	2.42954e-05	2.47287e-05	2.75926e-05	2.7914e-05		-0.264	2.15446e-05	2.60799e-05	3.04393e-05	3.28198e-05																			0.036	2.43463e-06	2.98912e-06	2.06498e-06	2.52386e-06		-0.064	1.66907e-06	1.66884e-06
-0.265	2.45503e-05	2.50474e-05	2.79521e-05	2.82229e-05		-0.265	2.17511e-05	2.63094e-05	3.05846e-05	3.30205e-05																			0.035	2.47925e-06	3.05285e-06	2.06498e-06	2.53151e-06		-0.065	1.67291e-06	1.67147e-06
-0.266	2.4818e-05	2.53661e-05	2.82973e-05	2.85326e-05		-0.266	2.19194e-05	2.65197e-05	3.08064e-05	3.32595e-05																			0.034	2.44101e-06	3.03373e-06	2.06498e-06	2.52386e-06		-0.066	1.67291e-06	1.67411e-06
-0.267	2.51239e-05	2.56975e-05	2.86234e-05	2.88556e-05		-0.267	2.208e-05	2.6644e-05	3.09976e-05	3.35463e-05																			0.033	2.43463e-06	3.01461e-06	2.06498e-06	2.53916e-06		-0.067	1.67674e-06	1.67675e-06
-0.268	2.54171e-05	2.60289e-05	2.89479e-05	2.91907e-05		-0.268	2.22559e-05	2.67491e-05	3.11047e-05	3.37471e-05																			0.032	2.42826e-06	3.04648e-06	2.06498e-06	2.51621e-06		-0.068	1.68058e-06	1.67941e-06
-0.269	2.56848e-05	2.63348e-05	2.9273e-05	2.95135e-05		-0.269	2.25006e-05	2.69021e-05	3.12653e-05	3.39096e-05																			0.031	2.43463e-06	3.0656e-06	2.05542e-06	2.50092e-06		-0.069	1.68058e-06	1.68206e-06
-0.27	2.59652e-05	2.66663e-05	2.95975e-05	2.98244e-05		-0.27	2.27071e-05	2.70837e-05	3.151e-05	3.40721e-05																			0.03	2.44101e-06	3.11021e-06	2.05542e-06	2.50857e-06		-0.07	1.68442e-06	1.68472e-06
-0.271	2.62456e-05	2.70104e-05	2.99236e-05	3.01479e-05		-0.271	2.28218e-05	2.73132e-05	3.17089e-05	3.4206e-05																			0.029	2.42826e-06	3.09109e-06	2.06498e-06	2.50092e-06		-0.071	1.68826e-06	1.68739e-06
-0.272	2.65388e-05	2.73291e-05	3.02683e-05	3.04702e-05		-0.272	2.29442e-05	2.7447e-05	3.19001e-05	3.43876e-05																			0.028	2.4665e-06	3.07835e-06	2.07454e-06	2.50092e-06		-0.072	1.69017e-06	1.69006e-06
-0.273	2.68575e-05	2.76605e-05	3.06289e-05	3.07921e-05		-0.273	2.31813e-05	2.75426e-05	3.20913e-05	3.46075e-05																			0.027	2.44101e-06	3.09109e-06	2.0841e-06	2.49327e-06		-0.073	1.69401e-06	1.69274e-06
-0.274	2.71379e-05	2.79919e-05	3.09752e-05	3.11145e-05		-0.274	2.34184e-05	2.77147e-05	3.21907e-05	3.477e-05																			0.026	2.39639e-06	3.15483e-06	2.07454e-06	2.48562e-06		-0.074	1.69593e-06	1.69542e-06
-0.275	2.73928e-05	2.83233e-05	3.13205e-05	3.14241e-05		-0.275	2.35484e-05	2.78485e-05	3.23437e-05	3.49421e-05																			0.025	2.39639e-06	3.18032e-06	2.06498e-06	2.49327e-06		-0.075	1.69785e-06	1.69811e-06
-0.276	2.76987e-05	2.86803e-05	3.16586e-05	3.17458e-05		-0.276	2.37014e-05	2.79919e-05	3.25272e-05	3.50951e-05																			0.024	2.38365e-06	3.14208e-06	2.09366e-06	2.50092e-06		-0.076	1.70169e-06	1.70081e-06
-0.277	2.79919e-05	2.89989e-05	3.19525e-05	3.20662e-05		-0.277	2.38926e-05	2.82214e-05	3.26802e-05	3.5248e-05																			0.023	2.37727e-06	3.18669e-06	2.11278e-06	2.50092e-06		-0.077	1.7036e-06	1.70351e-06
-0.278	2.82851e-05	2.93048e-05	3.2277e-05	3.23858e-05		-0.278	2.40455e-05	2.83934e-05	3.29173e-05	3.55826e-05																			0.022	2.42826e-06	3.2568e-06	2.0841e-06	2.51621e-06		-0.078	1.70552e-06	1.70621e-06
-0.279	2.85783e-05	2.9649e-05	3.26348e-05	3.27061e-05		-0.279	2.41526e-05	2.85369e-05	3.3032e-05	3.57738e-05																			0.021	2.47287e-06	3.28867e-06	2.07454e-06	2.53916e-06		-0.079	1.70936e-06	1.70893e-06
-0.28	2.88332e-05	2.99804e-05	3.29642e-05	3.3014e-05		-0.28	2.43132e-05	2.86707e-05	3.31161e-05	3.58694e-05																			0.02	2.4665e-06	3.2823e-06	2.09366e-06	2.54681e-06		-0.08	1.71128e-06	1.71165e-06
-0.281	2.91136e-05	3.02991e-05	3.32887e-05	3.33204e-05		-0.281	2.44738e-05	2.88045e-05	3.32997e-05	3.60415e-05																			0.019	2.44101e-06	3.28867e-06	2.11278e-06	2.55445e-06		-0.081	1.7132e-06	1.71438e-06
-0.282	2.94068e-05	3.0656e-05	3.36111e-05	3.36247e-05		-0.282	2.46038e-05	2.90053e-05	3.3445e-05	3.62423e-05																			0.018	2.42826e-06	3.30142e-06	2.12234e-06	2.5621e-06		-0.082	1.71703e-06	1.71713e-06
-0.283	2.97e-05	3.09874e-05	3.39219e-05	3.39404e-05		-0.283	2.4818e-05	2.91104e-05	3.36056e-05	3.63952e-05																			0.017	2.47925e-06	3.30779e-06	2.12234e-06	2.54681e-06		-0.083	1.72087e-06	1.71988e-06
-0.284	2.99804e-05	3.13061e-05	3.42628e-05	3.42562e-05		-0.284	2.50168e-05	2.92252e-05	3.3728e-05	3.65291e-05																			0.016	2.49837e-06	3.33328e-06	2.12234e-06	2.53151e-06		-0.084	1.72279e-06	1.72263e-06
-0.285	3.02481e-05	3.16503e-05	3.46064e-05	3.45935e-05		-0.285	2.52386e-05	2.94546e-05	3.37586e-05	3.6749e-05																			0.015	2.45375e-06	3.36515e-06	2.12234e-06	2.53151e-06		-0.085	1.72471e-06	1.72539e-06
-0.286	3.05285e-05	3.19817e-05	3.49325e-05	3.49705e-05		-0.286	2.54145e-05	2.96267e-05	3.38503e-05	3.68828e-05																			0.014	2.44101e-06	3.3524e-06	2.12234e-06	2.51621e-06		-0.086	1.72854e-06	1.72816e-06
-0.287	3.08345e-05	3.23258e-05	3.52598e-05	3.53521e-05		-0.287	2.55216e-05	2.9751e-05	3.40798e-05	3.70262e-05																			0.013	2.43463e-06	3.3524e-06	2.12234e-06	2.51621e-06		-0.087	1.73046e-06	1.73094e-06
-0.288	3.11276e-05	3.267e-05	3.5599e-05	3.5724e-05		-0.288	2.56899e-05	2.98848e-05	3.42327e-05	3.72078e-05																			0.012	2.4665e-06	3.3524e-06	2.12234e-06	2.50857e-06		-0.088	1.7343e-06	1.73373e-06
-0.289	3.13826e-05	3.29887e-05	3.59077e-05	3.60755e-05		-0.289	2.58275e-05	3.00187e-05	3.43551e-05	3.72652e-05																			0.011	2.492e-06	3.3524e-06	2.12234e-06	2.49327e-06		-0.089	1.73814e-06	1.73653e-06
-0.29	3.16502e-05	3.33201e-05	3.62169e-05	3.63976e-05		-0.29	2.60111e-05	3.00856e-05	3.45081e-05	3.73321e-05																			0.01	2.47287e-06	3.42251e-06	2.1319e-06	2.50857e-06		-0.09	1.73814e-06	1.73933e-06
-0.291	3.19307e-05	3.36642e-05	3.65545e-05	3.66827e-05		-0.291	2.61946e-05	3.01334e-05	3.46304e-05	3.75138e-05																			0.009	2.492e-06	3.43526e-06	2.14146e-06	2.50857e-06		-0.091	1.74197e-06	1.74214e-06
-0.292	3.22111e-05	3.39829e-05	3.68653e-05	3.69263e-05		-0.292	2.62788e-05	3.02481e-05	3.47452e-05	3.76476e-05																			0.008	2.48562e-06	3.39702e-06	2.1319e-06	2.47033e-06		-0.092	1.74581e-06	1.74497e-06
-0.293	3.25043e-05	3.42888e-05	3.7168e-05	3.71222e-05		-0.293	2.63705e-05	3.04489e-05	3.48675e-05	3.77528e-05																			0.007	2.45375e-06	3.42888e-06	2.14146e-06	2.44738e-06		-0.093	1.74773e-06	1.7478e-06
-0.294	3.2772e-05	3.46202e-05	3.74575e-05	3.72681e-05		-0.294	2.65694e-05	3.06401e-05	3.4944e-05	3.79153e-05																			0.006	2.46013e-06	3.46075e-06	2.15102e-06	2.46268e-06		-0.094	1.75157e-06	1.75064e-06
-0.295	3.30142e-05	3.49644e-05	3.7764e-05	3.73488e-05		-0.295	2.68141e-05	3.07261e-05	3.50511e-05	3.80109e-05																			0.005	2.47287e-06	3.46712e-06	2.14146e-06	2.49327e-06		-0.095	1.75348e-06	1.75349e-06
-0.296	3.32818e-05	3.52831e-05	3.80847e-05	3.73737e-05		-0.296	2.69212e-05	3.08599e-05	3.51888e-05	3.81447e-05																			0.004	2.51749e-06	3.49262e-06	2.15102e-06	2.51621e-06		-0.096	1.7554e-06	1.75634e-06
-0.297	3.35495e-05	3.5589e-05	3.83747e-05	3.73556e-05		-0.297	2.7013e-05	3.10033e-05	3.52499e-05	3.83455e-05																			0.003	2.60034e-06	3.53723e-06	2.1797e-06	2.51621e-06		-0.097	1.75924e-06	1.75921e-06
-0.298	3.383e-05	3.58949e-05	3.86992e-05	3.72816e-05		-0.298	2.71736e-05	3.11085e-05	3.53417e-05	3.84602e-05																			0.002	2.55573e-06	3.5436e-06	2.17014e-06	2.49327e-06		-0.098	1.76116e-06	1.76209e-06
-0.299	3.40976e-05	3.62263e-05	3.89128e-05	3.71406e-05		-0.299	2.73571e-05	3.12519e-05	3.55023e-05	3.85558e-05																			0.001	2.51749e-06	3.55635e-06	2.14146e-06	2.47797e-06		-0.099	1.76308e-06	1.76498e-06
-0.3	3.30524e-05	3.52703e-05	3.79508e-05	3.65275e-05		-0.3	2.63246e-05	3.03915e-05	3.45081e-05	3.74373e-05																			0	2.5621e-06	3.60734e-06	2.14146e-06	2.48562e-06		-0.1	1.76691e-06	1.76788e-06
-0.299	3.13571e-05	3.36005e-05	3.63048e-05	3.56218e-05		-0.299	2.48333e-05	2.90531e-05	3.29632e-05	3.57165e-05																			-0.001	2.61309e-06	3.62646e-06	2.16058e-06	2.50857e-06		-0.101	1.77075e-06	1.77079e-06
-0.298	3.03501e-05	3.2568e-05	3.51281e-05	3.48609e-05		-0.298	2.42061e-05	2.83074e-05	3.21142e-05	3.47796e-05																			-0.002	2.67682e-06	3.60734e-06	2.1797e-06	2.50857e-06		-0.102	1.77267e-06	1.77372e-06
-0.297	2.94705e-05	3.16375e-05	3.413e-05	3.40962e-05		-0.297	2.35943e-05	2.76669e-05	3.13341e-05	3.39861e-05																			-0.003	2.6832e-06	3.63283e-06	2.17014e-06	2.49327e-06		-0.103	1.77651e-06	1.77666e-06
-0.296	2.86803e-05	3.07962e-05	3.32123e-05	3.332e-05		-0.296	2.29442e-05	2.70168e-05	3.05617e-05	3.31161e-05																			-0.004	2.69594e-06	3.67107e-06	2.1797e-06	2.49327e-06		-0.104	1.78034e-06	1.77961e-06
-0.295	2.79282e-05	2.99804e-05	3.23704e-05	3.25379e-05		-0.295	2.24624e-05	2.64049e-05	2.99269e-05	3.23131e-05																			-0.005	2.69594e-06	3.71569e-06	2.1797e-06	2.49327e-06		-0.105	1.78226e-06	1.78257e-06
-0.294	2.71889e-05	2.92156e-05	3.15652e-05	3.17304e-05		-0.294	2.208e-05	2.59269e-05	2.93686e-05	3.16917e-05																			-0.006	2.71506e-06	3.76667e-06	2.16058e-06	2.50092e-06		-0.106	1.7861e-06	1.78554e-06
-0.293	2.64878e-05	2.85018e-05	3.07654e-05	3.0918e-05		-0.293	2.15828e-05	2.54489e-05	2.86955e-05	3.10607e-05																			-0.007	2.72781e-06	3.7603e-06	2.16058e-06	2.49327e-06		-0.107	1.78802e-06	1.78852e-06
-0.292	2.58505e-05	2.78007e-05	2.9999e-05	3.01205e-05		-0.292	2.11087e-05	2.49231e-05	2.80608e-05	3.04393e-05																			-0.008	2.71506e-06	3.75393e-06	2.17014e-06	2.47797e-06		-0.108	1.79185e-06	1.79151e-06
-0.291	2.52131e-05	2.71379e-05	2.92746e-05	2.93205e-05		-0.291	2.0711e-05	2.43973e-05	2.75407e-05	2.98657e-05																			-0.009	2.72781e-06	3.74755e-06	2.17014e-06	2.48562e-06		-0.109	1.79569e-06	1.7945e-06
-0.29	2.45885e-05	2.65006e-05	2.86043e-05	2.85396e-05		-0.29	2.02597e-05	2.39002e-05	2.70283e-05	2.92825e-05																			-0.01	2.70869e-06	3.73481e-06	2.15102e-06	2.49327e-06		-0.11	1.79761e-06	1.79749e-06
-0.289	2.40022e-05	2.58632e-05	2.79493e-05	2.77859e-05		-0.289	1.98008e-05	2.34318e-05	2.65006e-05	2.87663e-05																			-0.011	2.70869e-06	3.78579e-06	2.17014e-06	2.50857e-06		-0.111	1.80145e-06	1.80049e-06
-0.288	2.34286e-05	2.52386e-05	2.72681e-05	2.70562e-05		-0.288	1.93802e-05	2.29729e-05	2.60264e-05	2.82787e-05																			-0.012	2.71506e-06	3.84315e-06	2.17014e-06	2.53151e-06		-0.112	1.80336e-06	1.8035e-06
-0.287	2.28932e-05	2.4665e-05	2.6636e-05	2.63746e-05		-0.287	1.89978e-05	2.25331e-05	2.55751e-05	2.78772e-05																			-0.013	2.72781e-06	3.8559e-06	2.17014e-06	2.53151e-06		-0.113	1.80528e-06	1.80651e-06
-0.286	2.23706e-05	2.41042e-05	2.60592e-05	2.57535e-05		-0.286	1.86307e-05	2.21794e-05	2.50704e-05	2.73992e-05																			-0.014	2.7788e-06	3.90051e-06	2.19882e-06	2.52386e-06		-0.114	1.80912e-06	1.80953e-06
-0.285	2.18352e-05	2.35433e-05	2.54872e-05	2.51895e-05		-0.285	1.82865e-05	2.17874e-05	2.45962e-05	2.67874e-05																			-0.015	2.77242e-06	3.96425e-06	2.19882e-06	2.52386e-06		-0.115	1.81296e-06	1.81255e-06
-0.284	2.13508e-05	2.30207e-05	2.49125e-05	2.46588e-05		-0.284	1.80418e-05	2.13763e-05	2.41832e-05	2.6252e-05																			-0.016	2.78517e-06	3.98337e-06	2.18926e-06	2.52386e-06		-0.116	1.81679e-06	1.81559e-06
-0.283	2.08665e-05	2.25108e-05	2.43411e-05	2.4122e-05		-0.283	1.77359e-05	2.10609e-05	2.38161e-05	2.58313e-05																			-0.017	2.8489e-06	3.98974e-06	2.19882e-06	2.53151e-06		-0.117	1.82063e-06	1.81862e-06
-0.282	2.04076e-05	2.20137e-05	2.38057e-05	2.36049e-05		-0.282	1.73917e-05	2.06785e-05	2.34796e-05	2.54298e-05																			-0.018	2.84253e-06	4.00886e-06	2.19882e-06	2.51621e-06		-0.118	1.82255e-06	1.82166e-06
-0.281	1.99742e-05	2.15166e-05	2.33064e-05	2.30962e-05		-0.281	1.70705e-05	2.03534e-05	2.30589e-05	2.49423e-05																			-0.019	2.84253e-06	4.02161e-06	2.19882e-06	2.50857e-06		-0.119	1.82447e-06	1.8247e-06
-0.28	1.95153e-05	2.10449e-05	2.28104e-05	2.2596e-05		-0.28	1.66269e-05	2.00379e-05	2.26e-05	2.45025e-05																			-0.02	2.88077e-06	4.05985e-06	2.21794e-06	2.53151e-06		-0.12	1.8283e-06	1.82775e-06
-0.279	1.90819e-05	2.0586e-05	2.23127e-05	2.21179e-05		-0.279	1.62904e-05	1.96842e-05	2.22406e-05	2.40532e-05																			-0.021	2.86802e-06	4.10446e-06	2.20838e-06	2.51621e-06		-0.121	1.83022e-06	1.8308e-06
-0.278	1.86485e-05	2.01272e-05	2.18161e-05	2.16349e-05		-0.278	1.61298e-05	1.93209e-05	2.1927e-05	2.36612e-05																			-0.022	2.86165e-06	4.18732e-06	2.19882e-06	2.52386e-06		-0.122	1.83406e-06	1.83386e-06
-0.277	1.82406e-05	1.96938e-05	2.13397e-05	2.11705e-05		-0.277	1.58238e-05	1.8929e-05	2.1537e-05	2.33075e-05																			-0.023	2.8744e-06	4.25742e-06	2.2275e-06	2.53916e-06		-0.123	1.8379e-06	1.83693e-06
-0.276	1.78327e-05	1.92476e-05	2.08973e-05	2.07271e-05		-0.276	1.54797e-05	1.8623e-05	2.1101e-05	2.28868e-05																			-0.024	2.88077e-06	4.2638e-06	2.23706e-06	2.52386e-06		-0.124	1.8379e-06	1.83999e-06
-0.275	1.74248e-05	1.88142e-05	2.04586e-05	2.02908e-05		-0.275	1.52273e-05	1.82598e-05	2.07645e-05	2.24566e-05																			-0.025	2.89989e-06	4.30204e-06	2.21794e-06	2.52386e-06		-0.125	1.84173e-06	1.84307e-06
-0.274	1.70424e-05	1.84191e-05	2.00183e-05	1.9861e-05		-0.274	1.48984e-05	1.79538e-05	2.04815e-05	2.20551e-05																			-0.026	2.90627e-06	4.32116e-06	2.23706e-06	2.53151e-06		-0.126	1.84557e-06	1.84616e-06
-0.273	1.66728e-05	1.80367e-05	1.95796e-05	1.94505e-05		-0.273	1.46231e-05	1.77148e-05	2.0145e-05	2.17014e-05																			-0.027	2.92539e-06	4.32753e-06	2.24662e-06	2.53151e-06		-0.127	1.84941e-06	1.84926e-06
-0.272	1.63159e-05	1.76288e-05	1.91584e-05	1.9045e-05		-0.272	1.43784e-05	1.73994e-05	1.97702e-05	2.13477e-05																			-0.028	2.95088e-06	4.39764e-06	2.25618e-06	2.53151e-06		-0.128	1.85324e-06	1.85236e-06
-0.271	1.59462e-05	1.72209e-05	1.87569e-05	1.86328e-05		-0.271	1.40954e-05	1.71317e-05	1.94108e-05	2.09653e-05																			-0.029	2.96363e-06	4.46775e-06	2.26574e-06	2.53916e-06		-0.129	1.85516e-06	1.85547e-06
-0.27	1.56021e-05	1.6864e-05	1.83761e-05	1.82521e-05		-0.27	1.38354e-05	1.69118e-05	1.90972e-05	2.06785e-05																			-0.03	2.98275e-06	4.48687e-06	2.23706e-06	2.54681e-06		-0.13	1.859e-06	1.85859e-06
-0.269	1.52706e-05	1.65071e-05	1.80079e-05	1.78765e-05		-0.269	1.36212e-05	1.67206e-05	1.88372e-05	2.03152e-05																			-0.031	3.02736e-06	4.51236e-06	2.25618e-06	2.5621e-06		-0.131	1.86284e-06	1.86172e-06
-0.268	1.49265e-05	1.61502e-05	1.76108e-05	1.74945e-05		-0.268	1.33612e-05	1.6472e-05	1.85619e-05	1.9971e-05																			-0.032	3.0656e-06	4.57609e-06	2.28486e-06	2.5621e-06		-0.132	1.86475e-06	1.86485e-06
-0.267	1.46206e-05	1.5806e-05	1.72283e-05	1.71296e-05		-0.267	1.31088e-05	1.61948e-05	1.82406e-05	1.97416e-05																			-0.033	3.05923e-06	4.61433e-06	2.2753e-06	2.54681e-06		-0.133	1.86667e-06	1.86798e-06
-0.266	1.43019e-05	1.54618e-05	1.68836e-05	1.67703e-05		-0.266	1.29405e-05	1.58602e-05	1.79347e-05	1.94261e-05																			-0.034	3.04648e-06	4.65257e-06	2.26574e-06	2.54681e-06		-0.134	1.87051e-06	1.87113e-06
-0.265	1.39832e-05	1.51432e-05	1.6557e-05	1.64293e-05		-0.265	1.27493e-05	1.55351e-05	1.76364e-05	1.91584e-05																			-0.035	3.10384e-06	4.73543e-06	2.2753e-06	2.55445e-06		-0.135	1.87435e-06	1.87429e-06
-0.264	1.36773e-05	1.48245e-05	1.62128e-05	1.60803e-05		-0.264	1.24663e-05	1.53344e-05	1.73535e-05	1.88334e-05																			-0.036	3.19307e-06	4.78004e-06	2.28486e-06	2.58505e-06		-0.136	1.87818e-06	1.87745e-06
-0.263	1.33714e-05	1.44931e-05	1.58522e-05	1.57361e-05		-0.263	1.2214e-05	1.51049e-05	1.71087e-05	1.84127e-05																			-0.037	3.19944e-06	4.78641e-06	2.2753e-06	2.59269e-06		-0.137	1.8801e-06	1.88063e-06
-0.262	1.31037e-05	1.41744e-05	1.55054e-05	1.54202e-05		-0.262	1.20839e-05	1.49137e-05	1.68487e-05	1.81642e-05																			-0.038	3.19307e-06	4.79279e-06	2.28486e-06	2.5621e-06		-0.138	1.88394e-06	1.88381e-06
-0.261	1.28105e-05	1.38685e-05	1.51628e-05	1.50962e-05		-0.261	1.18774e-05	1.4713e-05	1.65963e-05	1.79538e-05																			-0.039	3.23131e-06	4.81191e-06	2.28486e-06	2.5621e-06		-0.139	1.88778e-06	1.88701e-06
-0.26	1.25173e-05	1.35626e-05	1.48373e-05	1.47769e-05		-0.26	1.1648e-05	1.44835e-05	1.6298e-05	1.75906e-05																			-0.04	3.22493e-06	4.88202e-06	2.2753e-06	2.5621e-06		-0.14	1.8897e-06	1.89022e-06
-0.259	1.22497e-05	1.32694e-05	1.45319e-05	1.44618e-05		-0.259	1.14492e-05	1.42732e-05	1.60227e-05	1.72942e-05																			-0.041	3.20581e-06	4.9585e-06	2.2753e-06	2.5774e-06		-0.141	1.89353e-06	1.89344e-06
-0.258	1.1982e-05	1.30017e-05	1.42451e-05	1.41509e-05		-0.258	1.11891e-05	1.40342e-05	1.57933e-05	1.70552e-05																			-0.042	3.25043e-06	4.99674e-06	2.2753e-06	2.61564e-06		-0.142	1.89737e-06	1.89667e-06
-0.257	1.17143e-05	1.27213e-05	1.3955e-05	1.38683e-05		-0.257	1.09597e-05	1.37952e-05	1.55715e-05	1.68449e-05																			-0.043	3.26318e-06	5.03498e-06	2.2753e-06	2.63094e-06		-0.143	1.90121e-06	1.89991e-06
-0.256	1.14466e-05	1.24154e-05	1.36338e-05	1.35768e-05		-0.256	1.0822e-05	1.35753e-05	1.53497e-05	1.65485e-05																			-0.044	3.23131e-06	5.04772e-06	2.28486e-06	2.61564e-06		-0.144	1.90313e-06	1.90316e-06
-0.255	1.12044e-05	1.21477e-05	1.33289e-05	1.32883e-05		-0.255	1.06461e-05	1.33554e-05	1.50896e-05	1.62521e-05																			-0.045	3.28867e-06	5.09871e-06	2.28486e-06	2.60799e-06		-0.145	1.90504e-06	1.90642e-06
-0.254	1.09495e-05	1.188e-05	1.30563e-05	1.30041e-05		-0.254	1.04855e-05	1.31164e-05	1.4822e-05	1.5994e-05																			-0.046	3.31416e-06	5.15607e-06	2.28486e-06	2.62329e-06		-0.146	1.90888e-06	1.90969e-06
-0.253	1.06818e-05	1.16123e-05	1.27744e-05	1.27238e-05		-0.253	1.02943e-05	1.2887e-05	1.46078e-05	1.57263e-05																			-0.047	3.34603e-06	5.21343e-06	2.30398e-06	2.62329e-06		-0.147	1.91272e-06	1.91298e-06
-0.252	1.04651e-05	1.13574e-05	1.25024e-05	1.24585e-05		-0.252	1.00496e-05	1.26862e-05	1.43707e-05	1.55256e-05																			-0.048	3.40339e-06	5.27079e-06	2.3231e-06	2.62329e-06		-0.148	1.91464e-06	1.91627e-06
-0.251	1.02484e-05	1.10897e-05	1.22183e-05	1.21848e-05		-0.251	9.94249e-06	1.2495e-05	1.41107e-05	1.53535e-05																			-0.049	3.39702e-06	5.34727e-06	2.3231e-06	2.65388e-06		-0.149	1.91847e-06	1.91958e-06
-0.25	1.00062e-05	1.08348e-05	1.19528e-05	1.19265e-05		-0.25	9.80482e-06	1.22656e-05	1.39042e-05	1.50858e-05																			-0.05	3.41614e-06	5.44925e-06	2.31354e-06	2.65388e-06		-0.15	1.92231e-06	1.9229e-06
-0.249	9.76403e-06	1.06053e-05	1.17174e-05	1.16713e-05		-0.249	9.56773e-06	1.20839e-05	1.369e-05	1.47608e-05																			-0.051	3.44163e-06	5.47474e-06	2.30398e-06	2.63858e-06		-0.151	1.92615e-06	1.92623e-06
-0.248	9.54734e-06	1.03886e-05	1.14535e-05	1.14197e-05		-0.248	9.33829e-06	1.18545e-05	1.35141e-05	1.45791e-05																			-0.052	3.47987e-06	5.48749e-06	2.29442e-06	2.64623e-06		-0.152	1.92998e-06	1.92954e-06
-0.247	9.35614e-06	1.01464e-05	1.11858e-05	1.1183e-05		-0.247	9.18533e-06	1.16537e-05	1.32923e-05	1.44548e-05																			-0.053	3.46712e-06	5.55122e-06	2.29442e-06	2.63094e-06		-0.153	1.93382e-06	1.93286e-06
-0.246	9.13944e-06	9.91699e-06	1.09378e-05	1.09376e-05		-0.246	9.07061e-06	1.1539e-05	1.3017e-05	1.4235e-05																			-0.054	3.49262e-06	5.58946e-06	2.30398e-06	2.63094e-06		-0.154	1.93766e-06	1.93616e-06
-0.245	8.92274e-06	9.7003e-06	1.07051e-05	1.06953e-05		-0.245	8.88705e-06	1.13383e-05	1.27723e-05	1.39673e-05																			-0.055	3.5691e-06	5.6277e-06	2.31354e-06	2.65388e-06		-0.155	1.93958e-06	1.93946e-06
-0.244	8.70605e-06	9.47085e-06	1.04598e-05	1.04556e-05		-0.244	8.7035e-06	1.11184e-05	1.25734e-05	1.37665e-05																			-0.056	3.59459e-06	5.66594e-06	2.3231e-06	2.68447e-06		-0.156	1.94341e-06	1.94276e-06
-0.243	8.48935e-06	9.25416e-06	1.02304e-05	1.02186e-05		-0.243	8.56583e-06	1.09367e-05	1.23822e-05	1.3518e-05																			-0.057	3.60734e-06	5.74242e-06	2.3231e-06	2.69977e-06		-0.157	1.94725e-06	1.94606e-06
-0.242	8.3109e-06	9.06296e-06	1.00168e-05	1.00089e-05		-0.242	8.54289e-06	1.07647e-05	1.21834e-05	1.32981e-05																			-0.058	3.65195e-06	5.88901e-06	2.33266e-06	2.67682e-06		-0.158	1.95109e-06	1.94938e-06
-0.241	8.13244e-06	8.85901e-06	9.79116e-06	9.79013e-06		-0.241	8.36699e-06	1.06213e-05	1.19845e-05	1.31164e-05																			-0.059	3.67745e-06	5.90813e-06	2.33266e-06	2.66918e-06		-0.159	1.95301e-06	1.9527e-06
-0.24	7.9285e-06	8.64232e-06	9.57866e-06	9.57443e-06		-0.24	8.1146e-06	1.04205e-05	1.17857e-05	1.28105e-05																			-0.06	3.68382e-06	5.92725e-06	2.33266e-06	2.69212e-06		-0.16	1.95492e-06	1.95605e-06
-0.239	7.72455e-06	8.43837e-06	9.36888e-06	9.3611e-06		-0.239	7.99988e-06	1.02006e-05	1.15868e-05	1.26002e-05																			-0.061	3.73481e-06	6.02923e-06	2.34222e-06	2.70742e-06		-0.161	1.95876e-06	1.95944e-06
-0.238	7.54609e-06	8.24717e-06	9.15856e-06	9.14982e-06		-0.238	7.8928e-06	1.00859e-05	1.13803e-05	1.2495e-05																			-0.062	3.76667e-06	6.08659e-06	2.31354e-06	2.69977e-06		-0.162	1.9626e-06	1.96285e-06
-0.237	7.38038e-06	8.05596e-06	8.94769e-06	8.95291e-06		-0.237	7.73984e-06	9.93293e-06	1.12197e-05	1.22847e-05																			-0.063	3.77942e-06	6.10571e-06	2.33266e-06	2.69977e-06		-0.163	1.96643e-06	1.96631e-06
-0.236	7.17644e-06	7.86476e-06	8.73901e-06	8.74736e-06		-0.236	7.58688e-06	9.74172e-06	1.10744e-05	1.19597e-05																			-0.064	3.81129e-06	6.20131e-06	2.3709e-06	2.73036e-06		-0.164	1.97027e-06	1.96982e-06
-0.235	7.01073e-06	7.69905e-06	8.54617e-06	8.55663e-06		-0.235	7.47216e-06	9.59832e-06	1.08908e-05	1.17302e-05																			-0.065	3.84315e-06	6.31603e-06	2.3709e-06	2.7533e-06		-0.165	1.97411e-06	1.97338e-06
-0.234	6.85777e-06	7.5206e-06	8.35551e-06	8.36789e-06		-0.234	7.3345e-06	9.46448e-06	1.07073e-05	1.15868e-05																			-0.066	3.89414e-06	6.34152e-06	2.3709e-06	2.7533e-06		-0.166	1.97795e-06	1.97699e-06
-0.233	6.67931e-06	7.34214e-06	8.16376e-06	8.16918e-06		-0.233	7.15094e-06	9.33064e-06	1.05008e-05	1.14339e-05																			-0.067	3.91963e-06	6.39251e-06	2.3709e-06	2.76095e-06		-0.167	1.97986e-06	1.98065e-06
-0.232	6.52635e-06	7.15094e-06	7.97366e-06	7.98513e-06		-0.232	6.99798e-06	9.21592e-06	1.02561e-05	1.11757e-05																			-0.068	3.90689e-06	6.50086e-06	2.3709e-06	2.77625e-06		-0.168	1.9837e-06	1.98437e-06
-0.231	6.36064e-06	6.95974e-06	7.80267e-06	7.80428e-06		-0.231	6.9062e-06	9.09164e-06	1.01107e-05	1.0975e-05																			-0.069	3.95787e-06	6.59008e-06	2.3709e-06	2.7839e-06		-0.169	1.98754e-06	1.98814e-06
-0.23	6.19493e-06	6.79403e-06	7.64588e-06	7.62503e-06		-0.23	6.7303e-06	8.87176e-06	9.98837e-06	1.08698e-05																			-0.07	4.02161e-06	6.68568e-06	2.36134e-06	2.7839e-06		-0.17	1.99138e-06	1.99197e-06
-0.229	6.04197e-06	6.64107e-06	7.45577e-06	7.44696e-06		-0.229	6.63087e-06	8.68056e-06	9.80482e-06	1.06404e-05																			-0.071	4.05348e-06	6.78766e-06	2.36134e-06	2.80684e-06		-0.171	1.99521e-06	1.99585e-06
-0.228	5.88901e-06	6.48811e-06	7.24873e-06	7.27071e-06		-0.228	6.56204e-06	8.49891e-06	9.63656e-06	1.04874e-05																			-0.072	4.06622e-06	6.81953e-06	2.38046e-06	2.82214e-06		-0.172	1.99713e-06	1.99977e-06
-0.227	5.7488e-06	6.33515e-06	7.07446e-06	7.10866e-06		-0.227	6.3479e-06	8.34595e-06	9.44536e-06	1.03918e-05																			-0.073	4.09172e-06	6.85139e-06	2.39958e-06	2.82214e-06		-0.173	2.00097e-06	2.00374e-06
-0.226	5.59584e-06	6.16944e-06	6.9215e-06	6.93702e-06		-0.226	6.18729e-06	8.24079e-06	9.33064e-06	1.01815e-05																			-0.074	4.14908e-06	6.94062e-06	2.40914e-06	2.82214e-06		-0.174	2.0048e-06	2.00773e-06
-0.225	5.44287e-06	6.00373e-06	6.76745e-06	6.7674e-06		-0.225	6.13375e-06	8.03047e-06	9.23122e-06	9.95205e-06																			-0.075	4.20644e-06	7.02985e-06	2.40914e-06	2.82978e-06		-0.175	2.00864e-06	2.01175e-06
-0.224	5.30266e-06	5.85077e-06	6.59646e-06	6.61214e-06		-0.224	6.07256e-06	7.87751e-06	9.03237e-06	9.78953e-06																			-0.076	4.24468e-06	7.09358e-06	2.40914e-06	2.86038e-06		-0.176	2.01248e-06	2.01577e-06
-0.223	5.17519e-06	5.71056e-06	6.42547e-06	6.45867e-06		-0.223	5.98844e-06	7.78191e-06	8.85646e-06	9.65569e-06																			-0.077	4.32116e-06	7.15094e-06	2.40914e-06	2.90627e-06		-0.177	2.0144e-06	2.01979e-06
-0.222	5.04772e-06	5.58309e-06	6.27032e-06	6.30644e-06		-0.222	5.89666e-06	7.66719e-06	8.73409e-06	9.5314e-06																			-0.078	4.3594e-06	7.26566e-06	2.40914e-06	2.92156e-06		-0.178	2.01823e-06	2.0238e-06
-0.221	4.88202e-06	5.41738e-06	6.11955e-06	6.14382e-06		-0.221	5.7284e-06	7.49511e-06	8.60407e-06	9.3402e-06																			-0.079	4.34665e-06	7.36126e-06	2.42826e-06	2.91391e-06		-0.179	2.02207e-06	2.02777e-06
-0.22	4.75455e-06	5.26442e-06	5.98516e-06	5.99483e-06		-0.22	5.54485e-06	7.36126e-06	8.39758e-06	9.15856e-06																			-0.08	4.44225e-06	7.46961e-06	2.42826e-06	2.92156e-06		-0.18	2.02591e-06	2.0317e-06
-0.219	4.63983e-06	5.13695e-06	5.84749e-06	5.84808e-06		-0.219	5.49896e-06	7.31346e-06	8.21402e-06	9.0056e-06																			-0.081	4.51873e-06	7.53972e-06	2.42826e-06	2.93686e-06		-0.181	2.02974e-06	2.03556e-06
-0.218	4.49961e-06	5.02223e-06	5.68197e-06	5.69106e-06		-0.218	5.43013e-06	7.2083e-06	8.13754e-06	8.83352e-06																			-0.082	4.56335e-06	7.60345e-06	2.42826e-06	2.95215e-06		-0.182	2.03166e-06	2.03933e-06
-0.217	4.38489e-06	4.89476e-06	5.5443e-06	5.54794e-06		-0.217	5.30776e-06	7.05534e-06	8.03812e-06	8.65187e-06																			-0.083	4.61433e-06	7.78828e-06	2.42826e-06	2.94451e-06		-0.183	2.0355e-06	2.043e-06
-0.216	4.25742e-06	4.75455e-06	5.40882e-06	5.40687e-06		-0.216	5.21598e-06	6.93106e-06	7.85456e-06	8.47023e-06																			-0.084	4.6462e-06	7.94124e-06	2.44738e-06	2.94451e-06		-0.184	2.03742e-06	2.04654e-06
-0.215	4.12996e-06	4.62708e-06	5.26132e-06	5.28036e-06		-0.215	5.03243e-06	6.80678e-06	7.69396e-06	8.30771e-06																			-0.085	4.6462e-06	8.03684e-06	2.43782e-06	2.9751e-06		-0.185	2.04126e-06	2.04994e-06
-0.214	4.02798e-06	4.51236e-06	5.14169e-06	5.15604e-06		-0.214	4.933e-06	6.67294e-06	7.57159e-06	8.26947e-06																			-0.086	4.67807e-06	8.13882e-06	2.44738e-06	2.99804e-06		-0.186	2.04509e-06	2.05316e-06
-0.213	3.91326e-06	4.39764e-06	5.00839e-06	5.02035e-06		-0.213	4.88711e-06	6.57734e-06	7.39568e-06	8.18343e-06																			-0.087	4.76729e-06	8.19618e-06	2.44738e-06	3.02099e-06		-0.187	2.04893e-06	2.05619e-06
-0.212	3.79854e-06	4.27017e-06	4.85762e-06	4.88577e-06		-0.212	4.78769e-06	6.46262e-06	7.27331e-06	8.00179e-06																			-0.088	4.79916e-06	8.17706e-06	2.43782e-06	3.02863e-06		-0.188	2.05468e-06	2.059e-06
-0.211	3.68382e-06	4.1427e-06	4.72323e-06	4.75303e-06		-0.211	4.77239e-06	6.31921e-06	7.17389e-06	7.82015e-06																			-0.089	4.85652e-06	8.30453e-06	2.44738e-06	3.02863e-06		-0.189	2.05852e-06	2.06156e-06
-0.21	3.5691e-06	4.02798e-06	4.60796e-06	4.63445e-06		-0.21	4.69591e-06	6.17581e-06	7.04387e-06	7.68631e-06																			-0.09	4.93938e-06	8.51485e-06	2.45694e-06	3.06688e-06		-0.19	2.06044e-06	2.06385e-06
-0.209	3.45438e-06	3.91326e-06	4.49215e-06	4.51707e-06		-0.209	4.46647e-06	6.09933e-06	6.91385e-06	7.53335e-06																			-0.091	4.98399e-06	8.59133e-06	2.45694e-06	3.09747e-06		-0.191	2.06428e-06	2.06586e-06
-0.208	3.3524e-06	3.79854e-06	4.3594e-06	4.38829e-06		-0.208	4.29057e-06	6.06109e-06	6.76854e-06	7.40906e-06																			-0.092	5.04135e-06	8.67418e-06	2.47606e-06	3.11276e-06		-0.192	2.07003e-06	2.06755e-06
-0.207	3.26317e-06	3.68382e-06	4.22665e-06	4.27449e-06		-0.207	4.22938e-06	5.93681e-06	6.63087e-06	7.31346e-06																			-0.093	5.09234e-06	8.7889e-06	2.49518e-06	3.14336e-06		-0.193	2.07195e-06	2.06891e-06
-0.206	3.1612e-06	3.5691e-06	4.10974e-06	4.1629e-06		-0.206	4.20644e-06	5.82209e-06	6.48556e-06	7.03622e-06																			-0.094	5.13695e-06	8.8845e-06	2.48562e-06	3.15865e-06		-0.194	2.07387e-06	2.06991e-06
-0.205	3.07197e-06	3.46712e-06	3.99721e-06	4.05183e-06		-0.205	4.1376e-06	5.70737e-06	6.37849e-06	6.83546e-06																			-0.095	5.19431e-06	9.0056e-06	2.48562e-06	3.18924e-06		-0.195	2.07771e-06	2.07054e-06
-0.204	2.97e-06	3.36515e-06	3.90051e-06	3.94246e-06		-0.204	4.01524e-06	5.59265e-06	6.3173e-06	6.72074e-06																			-0.096	5.23893e-06	9.12669e-06	2.49518e-06	3.22748e-06		-0.196	2.08346e-06	2.07077e-06
-0.203	2.86803e-06	3.27592e-06	3.80382e-06	3.83399e-06		-0.203	3.93875e-06	5.48749e-06	6.21023e-06	6.61558e-06																			-0.097	5.25805e-06	9.20317e-06	2.50474e-06	3.23513e-06		-0.197	2.0873e-06	2.07059e-06
-0.202	2.7788e-06	3.18669e-06	3.69019e-06	3.72507e-06		-0.202	3.74755e-06	5.37277e-06	6.03432e-06	6.5869e-06																			-0.098	5.28354e-06	9.32427e-06	2.5143e-06	3.25043e-06		-0.198	2.08922e-06	2.06997e-06
-0.201	2.68957e-06	3.07197e-06	3.57656e-06	3.61805e-06		-0.201	3.67107e-06	5.29629e-06	5.82783e-06	6.43394e-06																			-0.099	5.33453e-06	9.47723e-06	2.50474e-06	3.26572e-06		-0.199	2.09305e-06	2.06891e-06
-0.2	2.60034e-06	2.97e-06	3.47987e-06	3.51193e-06		-0.2	3.73226e-06	5.14332e-06	5.7437e-06	6.25229e-06																			-0.1	5.41101e-06	9.63019e-06	2.49518e-06	3.28867e-06		-0.199	2.09497e-06	2.06739e-06
-0.199	2.51112e-06	2.88077e-06	3.38318e-06	3.3942e-06		-0.199	3.62518e-06	5.05728e-06	5.71311e-06	6.14713e-06																			-0.101	5.49386e-06	9.80227e-06	2.50474e-06	3.30396e-06		-0.198	2.09114e-06	2.06541e-06
-0.198	2.43463e-06	2.80429e-06	3.26955e-06	3.29149e-06		-0.198	3.58694e-06	5.0286e-06	5.60603e-06	6.08977e-06																			-0.102	5.57034e-06	9.92974e-06	2.52386e-06	3.31161e-06		-0.197	2.08346e-06	2.06296e-06
-0.197	2.33266e-06	2.72781e-06	3.15537e-06	3.20256e-06		-0.197	3.52576e-06	4.89476e-06	5.54485e-06	5.92725e-06																			-0.103	5.6277e-06	1.00508e-05	2.53342e-06	3.32691e-06		-0.196	2.07579e-06	2.06007e-06
-0.196	2.24343e-06	2.61309e-06	3.05977e-06	3.11473e-06		-0.196	3.41104e-06	4.7418e-06	5.49131e-06	5.71693e-06																			-0.104	5.68506e-06	1.01656e-05	2.54298e-06	3.3575e-06		-0.195	2.06811e-06	2.05676e-06
-0.195	2.16695e-06	2.52386e-06	2.98275e-06	3.01504e-06		-0.195	3.3575e-06	4.65576e-06	5.30011e-06	5.66913e-06																			-0.105	5.74242e-06	1.02994e-05	2.54298e-06	3.38809e-06		-0.194	2.06044e-06	2.05303e-06
-0.194	2.09047e-06	2.44738e-06	2.90627e-06	2.91651e-06		-0.194	3.24278e-06	4.5506e-06	5.17009e-06	5.62133e-06																			-0.106	5.77429e-06	1.04396e-05	2.52386e-06	3.41104e-06		-0.193	2.05468e-06	2.04891e-06
-0.193	2.01399e-06	2.35815e-06	2.80848e-06	2.83119e-06		-0.193	3.07452e-06	4.44544e-06	5.16244e-06	5.51617e-06																			-0.107	5.87626e-06	1.05671e-05	2.53342e-06	3.44928e-06		-0.192	2.04893e-06	2.04442e-06
-0.192	1.93751e-06	2.26893e-06	2.67737e-06	2.73381e-06		-0.192	2.95215e-06	4.3594e-06	5.06302e-06	5.41101e-06																			-0.108	5.95275e-06	1.07328e-05	2.54298e-06	3.47987e-06		-0.191	2.04126e-06	2.03958e-06
-0.191	1.86103e-06	2.19245e-06	2.56538e-06	2.63879e-06		-0.191	2.96745e-06	4.27336e-06	4.89476e-06	5.29629e-06																			-0.109	6.01011e-06	1.0873e-05	2.55254e-06	3.50281e-06		-0.19	2.03358e-06	2.0344e-06
-0.19	1.75906e-06	2.11596e-06	2.50201e-06	2.55717e-06		-0.19	2.92921e-06	4.18732e-06	4.77239e-06	5.15288e-06																			-0.11	6.08659e-06	1.10451e-05	2.54298e-06	3.54106e-06		-0.189	2.02591e-06	2.02892e-06
-0.189	1.68257e-06	2.01399e-06	2.42881e-06	2.46414e-06		-0.189	2.7686e-06	4.1204e-06	4.69591e-06	5.03816e-06																			-0.111	6.19493e-06	1.12172e-05	2.54298e-06	3.564e-06		-0.188	2.01823e-06	2.02316e-06
-0.188	1.63159e-06	1.95026e-06	2.35287e-06	2.385e-06		-0.188	2.71506e-06	4.03436e-06	4.5659e-06	4.9808e-06																			-0.112	6.33515e-06	1.1351e-05	2.58122e-06	3.58694e-06		-0.187	2.01056e-06	2.01715e-06
-0.187	1.56785e-06	1.89927e-06	2.27202e-06	2.31914e-06		-0.187	2.66918e-06	3.91007e-06	4.50471e-06	4.8852e-06																			-0.113	6.39888e-06	1.15295e-05	2.60034e-06	3.60989e-06		-0.186	2.0048e-06	2.0109e-06
-0.186	1.49137e-06	1.82279e-06	2.16276e-06	2.22916e-06		-0.186	2.60034e-06	3.85271e-06	4.40529e-06	4.77048e-06																			-0.114	6.37976e-06	1.17143e-05	2.60034e-06	3.63283e-06		-0.185	1.99905e-06	2.00445e-06
-0.185	1.41489e-06	1.74631e-06	2.08628e-06	2.15271e-06		-0.185	2.53151e-06	3.79535e-06	4.25997e-06	4.67488e-06																			-0.115	6.39251e-06	1.18864e-05	2.60034e-06	3.67107e-06		-0.184	1.99138e-06	1.99781e-06
-0.184	1.36391e-06	1.66983e-06	2.04258e-06	2.07764e-06		-0.184	2.46268e-06	3.67107e-06	4.22938e-06	4.5506e-06																			-0.116	6.5136e-06	1.20138e-05	2.59078e-06	3.70166e-06		-0.183	1.9837e-06	1.99101e-06
-0.183	1.31292e-06	1.59335e-06	1.97047e-06	1.99035e-06		-0.183	2.39385e-06	3.57547e-06	4.12996e-06	4.44544e-06																			-0.117	6.61558e-06	1.21222e-05	2.58122e-06	3.73226e-06		-0.182	1.97603e-06	1.98408e-06
-0.182	1.24918e-06	1.54236e-06	1.89344e-06	1.9162e-06		-0.182	2.28677e-06	3.50855e-06	4.00759e-06	4.39764e-06																			-0.118	6.70481e-06	1.23389e-05	2.60034e-06	3.76285e-06		-0.181	1.96835e-06	1.97704e-06
-0.181	1.1727e-06	1.47863e-06	1.81423e-06	1.84335e-06		-0.181	2.24853e-06	3.42251e-06	3.99229e-06	4.33072e-06																			-0.119	6.8259e-06	1.25173e-05	2.61946e-06	3.80109e-06		-0.18	1.9626e-06	1.9699e-06
-0.18	1.09622e-06	1.3894e-06	1.72355e-06	1.77215e-06		-0.18	2.20264e-06	3.37471e-06	3.90051e-06	4.20644e-06																			-0.12	6.89601e-06	1.2683e-05	2.6099e-06	3.83168e-06		-0.179	1.95684e-06	1.9627e-06
-0.179	1.03249e-06	1.33841e-06	1.66345e-06	1.70156e-06		-0.179	2.07263e-06	3.29823e-06	3.82403e-06	4.08216e-06																			-0.121	6.97886e-06	1.28997e-05	2.61946e-06	3.84698e-06		-0.178	1.94917e-06	1.95545e-06
-0.178	9.81502e-07	1.28742e-06	1.60336e-06	1.64411e-06		-0.178	2.04968e-06	3.22175e-06	3.82403e-06	3.95787e-06																			-0.122	7.14457e-06	1.30654e-05	2.62902e-06	3.88522e-06		-0.177	1.94149e-06	1.94817e-06
-0.177	9.30515e-07	1.22369e-06	1.51213e-06	1.57557e-06		-0.177	2.02674e-06	3.20263e-06	3.67872e-06	3.90051e-06																			-0.123	7.2083e-06	1.32503e-05	2.62902e-06	3.93111e-06		-0.176	1.93382e-06	1.94087e-06
-0.176	8.54034e-07	1.15996e-06	1.43456e-06	1.49539e-06		-0.176	1.91966e-06	3.12615e-06	3.49517e-06	3.83359e-06																			-0.124	7.2083e-06	1.34861e-05	2.63858e-06	3.9617e-06		-0.175	1.92806e-06	1.93358e-06
-0.175	7.903e-07	1.08348e-06	1.3761e-06	1.44099e-06		-0.175	1.85848e-06	3.05923e-06	3.41104e-06	3.70931e-06																			-0.125	7.31665e-06	1.37219e-05	2.63858e-06	3.99994e-06		-0.174	1.92231e-06	1.9263e-06
-0.174	7.39313e-07	1.01974e-06	1.31929e-06	1.37406e-06		-0.174	1.83554e-06	2.99231e-06	3.36515e-06	3.62327e-06																			-0.126	7.41862e-06	1.38494e-05	2.63858e-06	4.03818e-06		-0.173	1.91464e-06	1.91905e-06
-0.173	6.88326e-07	9.81502e-07	1.26193e-06	1.30709e-06		-0.173	1.84318e-06	2.89671e-06	3.31161e-06	3.63283e-06																			-0.127	7.48236e-06	1.39768e-05	2.6577e-06	4.08407e-06		-0.172	1.90696e-06	1.91184e-06
-0.172	6.37339e-07	9.30515e-07	1.20402e-06	1.25388e-06		-0.172	1.80494e-06	2.78198e-06	3.18924e-06	3.47031e-06																			-0.128	7.54609e-06	1.4219e-05	2.66726e-06	4.11466e-06		-0.171	1.90121e-06	1.90468e-06
-0.171	5.86352e-07	8.79528e-07	1.1483e-06	1.18996e-06		-0.171	1.782e-06	2.66726e-06	3.07452e-06	3.28867e-06																			-0.129	7.62895e-06	1.44421e-05	2.66726e-06	4.12996e-06		-0.17	1.89737e-06	1.89759e-06
-0.17	5.35365e-07	8.15794e-07	1.11006e-06	1.13896e-06		-0.17	1.66728e-06	2.63858e-06	3.08217e-06	3.31735e-06																			-0.13	7.78191e-06	1.46843e-05	2.67682e-06	4.18349e-06		-0.169	1.89161e-06	1.89055e-06
-0.169	4.84377e-07	7.64807e-07	1.06691e-06	1.07609e-06		-0.169	1.56021e-06	2.6099e-06	3.02863e-06	3.25999e-06																			-0.131	7.94124e-06	1.4901e-05	2.68638e-06	4.24468e-06		-0.168	1.88394e-06	1.88357e-06
-0.168	4.33391e-07	7.26566e-07	9.76767e-07	1.01434e-06		-0.168	1.58315e-06	2.53342e-06	2.95215e-06	3.15483e-06																			-0.132	8.03684e-06	1.50667e-05	2.68638e-06	4.29821e-06		-0.167	1.87627e-06	1.87666e-06
-0.167	3.9515e-07	6.62832e-07	9.00833e-07	9.65656e-07		-0.167	1.46843e-06	2.48562e-06	2.85273e-06	3.09747e-06																			-0.133	8.15157e-06	1.52898e-05	2.69594e-06	4.32881e-06		-0.166	1.87051e-06	1.86982e-06
-0.166	3.5691e-07	6.11845e-07	8.58222e-07	9.05827e-07		-0.166	1.40724e-06	2.40914e-06	2.73801e-06	3.03055e-06																			-0.134	8.25991e-06	1.55192e-05	2.69594e-06	4.3594e-06		-0.165	1.86476e-06	1.86305e-06
-0.165	3.05923e-07	5.48111e-07	8.03047e-07	8.46398e-07		-0.165	1.42254e-06	2.33266e-06	2.73036e-06	2.96363e-06																			-0.135	8.35551e-06	1.57423e-05	2.69594e-06	4.41293e-06		-0.164	1.85708e-06	1.85635e-06
-0.164	2.54936e-07	4.97124e-07	7.47325e-07	7.99669e-07		-0.164	1.33841e-06	2.33266e-06	2.69212e-06	2.79154e-06																			-0.136	8.4065e-06	1.59908e-05	2.71506e-06	4.45882e-06		-0.163	1.84941e-06	1.84971e-06
-0.163	2.16695e-07	4.71631e-07	7.05807e-07	7.53667e-07		-0.163	1.22369e-06	2.30398e-06	2.64623e-06	2.64814e-06																			-0.137	8.43837e-06	1.61884e-05	2.73418e-06	4.52001e-06		-0.162	1.84173e-06	1.84313e-06
-0.162	1.78455e-07	4.3339e-07	6.50086e-07	6.96111e-07		-0.162	1.1778e-06	2.2753e-06	2.55445e-06	2.6577e-06																			-0.138	8.57858e-06	1.63987e-05	2.74374e-06	4.5506e-06		-0.161	1.83598e-06	1.83661e-06
-0.161	1.27468e-07	3.9515e-07	5.94364e-07	6.39795e-07		-0.161	1.22369e-06	2.18926e-06	2.43973e-06	2.60034e-06																			-0.139	8.7188e-06	1.66537e-05	2.74374e-06	4.58119e-06		-0.16	1.83022e-06	1.83014e-06
-0.16	7.64807e-08	3.44163e-07	5.52846e-07	5.9592e-07		-0.16	1.18545e-06	2.0841e-06	2.39384e-06	2.53342e-06																			-0.14	8.8144e-06	1.69022e-05	2.76286e-06	4.64238e-06		-0.159	1.82255e-06	1.82371e-06
-0.159	3.82403e-08	2.93176e-07	4.97124e-07	5.5279e-07		-0.159	1.16251e-06	2.02674e-06	2.3709e-06	2.43782e-06																			-0.141	8.94186e-06	1.72081e-05	2.76286e-06	4.69591e-06		-0.158	1.81679e-06	1.81733e-06
-0.158	0	2.54936e-07	4.40857e-07	5.09983e-07		-0.158	1.07073e-06	1.9885e-06	2.29442e-06	2.39002e-06																			-0.142	9.1012e-06	1.73292e-05	2.7533e-06	4.7571e-06		-0.157	1.81296e-06	1.81098e-06
-0.157	-3.82403e-08	1.91202e-07	4.01523e-07	4.66536e-07		-0.157	9.71304e-07	1.9407e-06	2.21794e-06	2.36134e-06																			-0.143	9.22229e-06	1.75013e-05	2.78198e-06	4.79534e-06		-0.156	1.8072e-06	1.80464e-06
-0.156	-6.37339e-08	1.52961e-07	3.61644e-07	4.11153e-07		-0.156	1.05543e-06	1.87378e-06	2.14146e-06	2.2753e-06																			-0.144	9.28603e-06	1.78519e-05	2.8011e-06	4.84123e-06		-0.155	1.79953e-06	1.79832e-06
-0.155	-1.01974e-07	1.14721e-07	3.07561e-07	3.69668e-07		-0.155	9.86601e-07	1.83554e-06	2.02674e-06	2.25618e-06																			-0.145	9.40075e-06	1.81642e-05	2.8011e-06	4.91006e-06		-0.154	1.79185e-06	1.79201e-06
-0.154	-1.52961e-07	6.37339e-08	2.67136e-07	3.29013e-07		-0.154	8.33639e-07	1.80686e-06	1.9579e-06	2.21794e-06																			-0.146	9.56008e-06	1.84382e-05	2.79154e-06	4.95595e-06		-0.153	1.7861e-06	1.7857e-06
-0.153	-1.91202e-07	5.09871e-08	2.29442e-07	2.88054e-07		-0.153	8.41287e-07	1.69213e-06	1.98085e-06	2.06498e-06																			-0.147	9.68118e-06	1.86422e-05	2.79154e-06	4.99419e-06		-0.152	1.78034e-06	1.77938e-06
-0.152	-2.16695e-07	2.54935e-08	1.91202e-07	2.47566e-07		-0.152	8.18343e-07	1.56785e-06	1.95026e-06	1.90246e-06																			-0.148	9.80864e-06	1.89035e-05	2.82978e-06	5.04772e-06		-0.151	1.77267e-06	1.77306e-06
-0.151	-2.67682e-07	-2.54935e-08	1.52961e-07	1.95909e-07		-0.151	7.72455e-07	1.54873e-06	1.84318e-06	1.78774e-06																			-0.149	9.92974e-06	1.9203e-05	2.82978e-06	5.10126e-06		-0.15	1.76499e-06	1.76674e-06
-0.15	-3.05923e-07	-7.64807e-08	1.15267e-07	1.57091e-07		-0.15	7.49511e-07	1.61565e-06	1.78965e-06	1.78774e-06																			-0.15	1.00636e-05	1.95344e-05	2.82022e-06	5.16244e-06		-0.149	1.75924e-06	1.76042e-06
-0.149	-3.18669e-07	-1.14721e-07	7.48418e-08	1.17757e-07		-0.149	6.57734e-07	1.55829e-06	1.69022e-06	1.87378e-06																			-0.151	1.0191e-05	1.99168e-05	2.82978e-06	5.23128e-06		-0.148	1.7554e-06	1.7541e-06
-0.148	-3.69657e-07	-1.40215e-07	2.0759e-08	7.8816e-08		-0.148	6.27141e-07	1.46269e-06	1.63669e-06	1.7973e-06																			-0.152	1.03121e-05	2.02355e-05	2.83934e-06	5.28481e-06		-0.147	1.74965e-06	1.74778e-06
-0.147	-3.9515e-07	-1.78455e-07	-2.02127e-08	4.0987e-08		-0.147	5.81253e-07	1.44357e-06	1.59845e-06	1.69213e-06																			-0.153	1.04077e-05	2.05032e-05	2.86803e-06	5.32305e-06		-0.146	1.74197e-06	1.74147e-06
-0.146	-4.20644e-07	-2.16695e-07	-5.57216e-08	-8.61767e-09		-0.146	4.89476e-07	1.33841e-06	1.55256e-06	1.60609e-06																			-0.154	1.05288e-05	2.08282e-05	2.87759e-06	5.37659e-06		-0.145	1.73622e-06	1.73516e-06
-0.145	-4.71631e-07	-2.54936e-07	-7.75732e-08	-4.56157e-08		-0.145	4.3594e-07	1.33841e-06	1.51432e-06	1.54873e-06																			-0.155	1.07455e-05	2.12106e-05	2.85846e-06	5.43778e-06		-0.144	1.73046e-06	1.72886e-06
-0.144	-5.09871e-07	-2.93176e-07	-1.15814e-07	-8.27873e-08		-0.144	4.43588e-07	1.35753e-06	1.47608e-06	1.51049e-06																			-0.156	1.08857e-05	2.15803e-05	2.86803e-06	5.51426e-06		-0.143	1.72279e-06	1.72256e-06
-0.143	-5.48111e-07	-3.18669e-07	-1.70989e-07	-1.19748e-07		-0.143	4.58884e-07	1.25237e-06	1.3996e-06	1.47225e-06																			-0.157	1.10387e-05	2.19181e-05	2.90627e-06	5.59074e-06		-0.142	1.71511e-06	1.71626e-06
-0.142	-5.60858e-07	-3.44163e-07	-2.09776e-07	-1.43209e-07		-0.142	3.97699e-07	1.16633e-06	1.34606e-06	1.45313e-06																			-0.158	1.12363e-05	2.22495e-05	2.92539e-06	5.63662e-06		-0.141	1.70936e-06	1.70997e-06
-0.141	-5.73605e-07	-3.69657e-07	-2.29442e-07	-1.78263e-07		-0.141	3.44163e-07	1.17589e-06	1.31547e-06	1.35753e-06																			-0.159	1.14147e-05	2.26765e-05	2.93495e-06	5.70546e-06		-0.14	1.7036e-06	1.7037e-06
-0.14	-6.11845e-07	-4.07897e-07	-2.49655e-07	-2.25474e-07		-0.14	2.44738e-07	1.15677e-06	1.21604e-06	1.26193e-06																			-0.16	1.15932e-05	2.31673e-05	2.93495e-06	5.77429e-06		-0.139	1.69593e-06	1.69743e-06
-0.139	-6.37339e-07	-4.46137e-07	-2.86256e-07	-2.59612e-07		-0.139	2.60034e-07	1.11853e-06	1.26958e-06	1.28105e-06																			-0.161	1.17015e-05	2.36007e-05	2.93495e-06	5.82018e-06		-0.138	1.69017e-06	1.69117e-06
-0.138	-6.62832e-07	-4.71631e-07	-3.25043e-07	-2.81172e-07		-0.138	3.21219e-07	1.08029e-06	1.26958e-06	1.35753e-06																			-0.162	1.18545e-05	2.39703e-05	2.95407e-06	5.87372e-06		-0.137	1.68442e-06	1.68492e-06
-0.137	-7.01073e-07	-4.84378e-07	-3.63829e-07	-3.14571e-07		-0.137	2.29442e-07	9.75129e-07	1.16251e-06	1.26193e-06																			-0.163	1.20521e-05	2.43655e-05	2.97319e-06	5.94255e-06		-0.136	1.67866e-06	1.67868e-06
-0.136	-7.26566e-07	-5.09871e-07	-4.00431e-07	-3.59633e-07		-0.136	1.07073e-07	1.00381e-06	1.12427e-06	1.10897e-06																			-0.164	1.22114e-05	2.48116e-05	2.98275e-06	6.01138e-06		-0.135	1.67291e-06	1.67244e-06
-0.135	-7.39313e-07	-5.48111e-07	-4.20644e-07	-3.92769e-07		-0.135	9.94249e-08	9.75128e-07	1.00954e-06	1.01337e-06																			-0.165	1.23707e-05	2.52322e-05	2.98275e-06	6.07257e-06		-0.134	1.66523e-06	1.66621e-06
-0.134	-7.64807e-07	-5.86352e-07	-4.40857e-07	-4.12597e-07		-0.134	1.14721e-07	8.79528e-07	9.4836e-07	9.17768e-07																			-0.166	1.24982e-05	2.56401e-05	3.01143e-06	6.13375e-06		-0.133	1.65948e-06	1.65999e-06
-0.133	-8.03047e-07	-5.99099e-07	-4.77458e-07	-4.31601e-07		-0.133	1.07073e-07	8.41287e-07	9.33064e-07	9.56008e-07																			-0.167	1.26321e-05	2.6099e-05	3.03055e-06	6.21023e-06		-0.132	1.65372e-06	1.65378e-06
-0.132	-8.28541e-07	-6.24592e-07	-5.16791e-07	-4.6328e-07		-0.132	1.37665e-07	7.93487e-07	8.79528e-07	9.94249e-07																			-0.168	1.28615e-05	2.6628e-05	3.02099e-06	6.30201e-06		-0.131	1.64797e-06	1.64758e-06
-0.131	-8.54034e-07	-6.75579e-07	-5.53392e-07	-5.06284e-07		-0.131	9.94248e-08	7.36126e-07	8.41287e-07	9.94249e-07																			-0.169	1.30654e-05	2.71124e-05	3.04011e-06	6.36319e-06		-0.13	1.64221e-06	1.64139e-06
-0.13	-8.79528e-07	-7.01073e-07	-5.73605e-07	-5.36565e-07		-0.13	-1.52961e-08	7.17006e-07	7.95399e-07	9.36888e-07																			-0.17	1.32312e-05	2.75777e-05	3.05923e-06	6.40908e-06		-0.129	1.63646e-06	1.63521e-06
-0.129	-9.05021e-07	-7.26566e-07	-5.94364e-07	-5.54794e-07		-0.129	-8.41287e-08	6.97886e-07	7.87751e-07	8.50847e-07																			-0.171	1.33905e-05	2.81003e-05	3.06879e-06	6.48556e-06		-0.128	1.6307e-06	1.62903e-06
-0.128	-9.30515e-07	-7.5206e-07	-6.29327e-07	-5.73214e-07		-0.128	-1.14721e-07	6.50086e-07	7.41862e-07	8.03047e-07																			-0.172	1.35498e-05	2.86101e-05	3.07835e-06	6.56204e-06		-0.127	1.62303e-06	1.62286e-06
-0.127	-9.43261e-07	-7.64807e-07	-6.50086e-07	-6.03633e-07		-0.127	-1.14721e-07	6.30965e-07	6.80678e-07	7.17006e-07																			-0.173	1.3741e-05	2.91646e-05	3.07835e-06	6.63852e-06		-0.126	1.61535e-06	1.61669e-06
-0.126	-9.81502e-07	-7.77553e-07	-6.70845e-07	-6.32366e-07		-0.126	-5.35365e-08	5.35365e-07	6.42438e-07	6.30965e-07																			-0.174	1.39513e-05	2.9751e-05	3.08791e-06	6.70735e-06		-0.125	1.6096e-06	1.61054e-06
-0.125	-1.01974e-06	-8.28541e-07	-7.05807e-07	-6.60919e-07		-0.125	-8.41287e-08	4.78004e-07	5.81253e-07	5.64045e-07																			-0.175	1.41425e-05	3.03182e-05	3.09747e-06	6.78384e-06		-0.124	1.60384e-06	1.60439e-06
-0.124	-1.01974e-06	-8.54034e-07	-7.26566e-07	-6.90465e-07		-0.124	-1.22369e-07	5.35365e-07	5.81253e-07	5.73605e-07																			-0.176	1.43465e-05	3.08536e-05	3.10703e-06	6.86032e-06		-0.123	1.59809e-06	1.59826e-06
-0.123	-1.03249e-06	-8.54034e-07	-7.46779e-07	-7.06692e-07		-0.123	-1.83554e-07	5.06684e-07	5.50661e-07	6.30965e-07																			-0.177	1.45887e-05	3.13634e-05	3.13571e-06	6.91385e-06		-0.122	1.59233e-06	1.59213e-06
-0.122	-1.05798e-06	-8.79528e-07	-7.84473e-07	-7.34467e-07		-0.122	-2.67682e-07	4.20644e-07	4.7418e-07	5.44925e-07																			-0.178	1.48054e-05	3.19434e-05	3.15483e-06	6.97504e-06		-0.121	1.58658e-06	1.58601e-06
-0.121	-1.08348e-06	-9.05021e-07	-8.19436e-07	-7.62255e-07		-0.121	-2.14146e-07	3.72843e-07	4.43588e-07	4.58884e-07																			-0.179	1.50221e-05	3.25361e-05	3.16439e-06	7.05152e-06		-0.12	1.58082e-06	1.5799e-06
-0.12	-1.09622e-06	-9.30515e-07	-8.23806e-07	-7.77482e-07		-0.12	-2.3709e-07	3.53723e-07	4.28292e-07	4.11084e-07																			-0.18	1.52451e-05	3.31544e-05	3.17395e-06	7.15859e-06		-0.119	1.57315e-06	1.57379e-06
-0.119	-1.10897e-06	-9.56008e-07	-8.4238e-07	-8.05007e-07		-0.119	-2.7533e-07	3.44163e-07	4.05348e-07	3.72843e-07																			-0.181	1.54045e-05	3.37407e-05	3.16439e-06	7.24272e-06		-0.118	1.56739e-06	1.56769e-06
-0.118	-1.10897e-06	-9.43262e-07	-8.77889e-07	-8.32178e-07		-0.118	-2.98275e-07	3.44163e-07	3.36515e-07	4.01524e-07																			-0.182	1.56212e-05	3.42633e-05	3.16439e-06	7.3039e-06		-0.117	1.56164e-06	1.5616e-06
-0.117	-1.13446e-06	-9.56008e-07	-8.99194e-07	-8.46401e-07		-0.117	-3.28867e-07	2.96363e-07	2.29442e-07	3.15483e-07																			-0.183	1.58889e-05	3.48688e-05	3.20263e-06	7.38803e-06		-0.116	1.55588e-06	1.55552e-06
-0.116	-1.18545e-06	-1.007e-06	-9.17768e-07	-8.72174e-07		-0.116	-3.44163e-07	2.77242e-07	1.75906e-07	2.58122e-07																			-0.184	1.60992e-05	3.54424e-05	3.22175e-06	7.45687e-06		-0.115	1.55013e-06	1.54944e-06
-0.115	-1.1982e-06	-1.01974e-06	-9.36888e-07	-8.98157e-07		-0.115	-3.74755e-07	2.96363e-07	1.91202e-07	2.86802e-07																			-0.185	1.63222e-05	3.60033e-05	3.23131e-06	7.51805e-06		-0.114	1.54437e-06	1.54338e-06
-0.114	-1.1982e-06	-1.04524e-06	-9.55462e-07	-9.12342e-07		-0.114	-4.3594e-07	2.39002e-07	2.52386e-07	3.05923e-07																			-0.186	1.65453e-05	3.6647e-05	3.25999e-06	7.60983e-06		-0.113	1.53862e-06	1.53732e-06
-0.113	-1.21094e-06	-1.07073e-06	-9.76767e-07	-9.26415e-07		-0.113	-4.89476e-07	1.43401e-07	2.3709e-07	2.39002e-07																			-0.187	1.68066e-05	3.72525e-05	3.26955e-06	7.69395e-06		-0.112	1.53094e-06	1.53127e-06
-0.112	-1.24918e-06	-1.09622e-06	-1.01173e-06	-9.52147e-07		-0.112	-4.66532e-07	7.64806e-08	1.68257e-07	1.24281e-07																			-0.188	1.70361e-05	3.79089e-05	3.27911e-06	7.76279e-06		-0.111	1.52327e-06	1.52524e-06
-0.111	-1.28742e-06	-1.13446e-06	-1.03304e-06	-9.76897e-07		-0.111	-4.12996e-07	8.60408e-08	1.52961e-07	2.86802e-08																			-0.189	1.72655e-05	3.85399e-05	3.29823e-06	7.83162e-06		-0.11	1.51751e-06	1.51921e-06
-0.11	-1.30017e-06	-1.14721e-06	-1.05216e-06	-9.89329e-07		-0.11	-5.1242e-07	1.05161e-07	9.94249e-08	-1.75e-14																			-0.19	1.75332e-05	3.91326e-05	3.29823e-06	7.9234e-06		-0.109	1.51368e-06	1.51319e-06
-0.109	-1.30017e-06	-1.14721e-06	-1.06964e-06	-1.00265e-06		-0.109	-5.88901e-07	8.60408e-08	7.64807e-08	0																			-0.191	1.77818e-05	3.98018e-05	3.31735e-06	8.03047e-06		-0.108	1.50792e-06	1.50719e-06
-0.108	-1.31292e-06	-1.14721e-06	-1.07018e-06	-1.02838e-06		-0.108	-5.27717e-07	2.86803e-08	9.17768e-08	-9.56007e-09																			-0.192	1.80813e-05	4.04328e-05	3.33647e-06	8.1146e-06		-0.107	1.50216e-06	1.50119e-06
-0.107	-1.32567e-06	-1.14721e-06	-1.07291e-06	-1.05364e-06		-0.107	-5.88901e-07	1.91201e-08	7.64807e-08	-1.91202e-08																			-0.193	1.83554e-05	4.10765e-05	3.34603e-06	8.16814e-06		-0.106	1.49641e-06	1.49519e-06
-0.106	-1.35116e-06	-1.1727e-06	-1.10897e-06	-1.06604e-06		-0.106	-6.19493e-07	0	-2.29442e-08	-5.73605e-08																			-0.194	1.86422e-05	4.17266e-05	3.37471e-06	8.22932e-06		-0.105	1.48873e-06	1.4892e-06
-0.105	-1.36391e-06	-1.21094e-06	-1.14448e-06	-1.09123e-06		-0.105	-6.04197e-07	-1.91202e-08	-9.94249e-08	-1.14721e-07																			-0.195	1.89736e-05	4.23575e-05	3.39383e-06	8.32874e-06		-0.104	1.48106e-06	1.48323e-06
-0.104	-1.37665e-06	-1.22369e-06	-1.1494e-06	-1.11618e-06		-0.104	-6.65382e-07	-3.82403e-08	-8.41287e-08	-2.10322e-07																			-0.196	1.9254e-05	4.29885e-05	3.41295e-06	8.42052e-06		-0.103	1.47531e-06	1.47727e-06
-0.103	-1.3894e-06	-1.22369e-06	-1.16578e-06	-1.12838e-06		-0.103	-6.65382e-07	-1.24281e-07	-5.35365e-08	-2.48562e-07																			-0.197	1.95854e-05	4.3594e-05	3.42251e-06	8.497e-06		-0.102	1.47147e-06	1.47132e-06
-0.102	-1.3894e-06	-1.22369e-06	-1.18545e-06	-1.1398e-06		-0.102	-5.96549e-07	-1.81642e-07	-1.07073e-07	-1.81642e-07																			-0.198	1.9936e-05	4.41995e-05	3.45119e-06	8.57348e-06		-0.101	1.46571e-06	1.46538e-06
-0.101	-1.44039e-06	-1.23644e-06	-1.20512e-06	-1.16287e-06		-0.101	-6.04197e-07	-1.43401e-07	-1.52961e-07	-2.39002e-07																			-0.199	2.02546e-05	4.48368e-05	3.47031e-06	8.66526e-06		-0.1	1.45996e-06	1.45945e-06
-0.1	-1.46588e-06	-1.27468e-06	-1.22205e-06	-1.18685e-06		-0.1	-6.80678e-07	-1.52961e-07	-1.45313e-07	-3.05923e-07																			-0.2	1.90564e-05	4.34856e-05	2.76286e-06	8.00753e-06		-0.099	1.4542e-06	1.45353e-06
-0.099	-1.45313e-06	-1.31292e-06	-1.22478e-06	-1.19843e-06		-0.099	-7.03622e-07	-1.81642e-07	-1.91202e-07	-2.96363e-07																			-0.199	1.72655e-05	4.11402e-05	1.99806e-06	7.128e-06		-0.098	1.44653e-06	1.44761e-06
-0.098	-1.45313e-06	-1.32566e-06	-1.2439e-06	-1.20942e-06		-0.098	-6.27141e-07	-2.19882e-07	-2.14146e-07	-2.96363e-07																			-0.198	1.65772e-05	3.98974e-05	1.87378e-06	6.82972e-06		-0.097	1.44077e-06	1.4417e-06
-0.097	-1.46588e-06	-1.33841e-06	-1.27996e-06	-1.23251e-06		-0.097	-6.88326e-07	-2.29442e-07	-2.06498e-07	-2.39002e-07																			-0.197	1.60737e-05	3.88076e-05	1.7495e-06	6.55439e-06		-0.096	1.43694e-06	1.43581e-06
-0.096	-1.50412e-06	-1.36391e-06	-1.29962e-06	-1.25562e-06		-0.096	-8.10695e-07	-2.19882e-07	-2.3709e-07	-2.86803e-07																			-0.196	1.56403e-05	3.79217e-05	1.66345e-06	6.30965e-06		-0.095	1.43118e-06	1.42992e-06
-0.095	-1.52961e-06	-1.37665e-06	-1.30017e-06	-1.26591e-06		-0.095	-7.57159e-07	-2.39002e-07	-3.13571e-07	-4.39764e-07																			-0.195	1.5226e-05	3.71314e-05	1.58697e-06	6.10316e-06		-0.094	1.42351e-06	1.42404e-06
-0.094	-1.52961e-06	-1.3894e-06	-1.30126e-06	-1.27588e-06		-0.094	-7.1127e-07	-2.67682e-07	-3.36515e-07	-4.68444e-07																			-0.194	1.48245e-05	3.63219e-05	1.51049e-06	5.89666e-06		-0.093	1.41775e-06	1.41817e-06
-0.093	-1.52961e-06	-1.40215e-06	-1.3182e-06	-1.29824e-06		-0.093	-7.80103e-07	-3.05923e-07	-3.05923e-07	-3.82403e-07																			-0.193	1.44676e-05	3.56081e-05	1.44357e-06	5.69781e-06		-0.092	1.412e-06	1.4123e-06
-0.092	-1.54236e-06	-1.3894e-06	-1.34005e-06	-1.30814e-06		-0.092	-7.80103e-07	-3.25043e-07	-3.51811e-07	-4.49324e-07																			-0.192	1.41107e-05	3.49325e-05	1.37665e-06	5.49131e-06		-0.091	1.40624e-06	1.40645e-06
-0.091	-1.5806e-06	-1.41489e-06	-1.3761e-06	-1.31775e-06		-0.091	-7.57159e-07	-3.34603e-07	-4.05348e-07	-4.87564e-07																			-0.191	1.3792e-05	3.41932e-05	1.32885e-06	5.29246e-06		-0.09	1.4024e-06	1.40061e-06
-0.09	-1.5806e-06	-1.46588e-06	-1.39304e-06	-1.33952e-06		-0.09	-8.41287e-07	-3.63283e-07	-3.90051e-07	-4.39764e-07																			-0.19	1.34606e-05	3.34985e-05	1.25237e-06	5.11656e-06		-0.089	1.39665e-06	1.39477e-06
-0.089	-1.5806e-06	-1.46588e-06	-1.37993e-06	-1.34879e-06		-0.089	-8.79528e-07	-3.63283e-07	-4.12996e-07	-5.06684e-07																			-0.189	1.31228e-05	3.2823e-05	1.16633e-06	4.97124e-06		-0.088	1.38897e-06	1.38894e-06
-0.088	-1.59335e-06	-1.45313e-06	-1.39522e-06	-1.35834e-06		-0.088	-9.25416e-07	-3.63283e-07	-4.58884e-07	-5.83165e-07																			-0.188	1.28487e-05	3.20836e-05	1.12809e-06	4.81828e-06		-0.087	1.3813e-06	1.38311e-06
-0.087	-1.60609e-06	-1.46588e-06	-1.41325e-06	-1.38026e-06		-0.087	-9.94249e-07	-4.20644e-07	-5.04772e-07	-6.88326e-07																			-0.187	1.25938e-05	3.14909e-05	1.08029e-06	4.64238e-06		-0.086	1.37555e-06	1.3773e-06
-0.086	-1.63159e-06	-1.47863e-06	-1.41599e-06	-1.40141e-06		-0.086	-8.94824e-07	-4.58884e-07	-5.50661e-07	-6.59646e-07																			-0.186	1.23134e-05	3.09173e-05	1.02293e-06	4.48942e-06		-0.085	1.37171e-06	1.37149e-06
-0.085	-1.64433e-06	-1.49137e-06	-1.43511e-06	-1.41067e-06		-0.085	-8.79528e-07	-4.78004e-07	-5.73605e-07	-6.59646e-07																			-0.185	1.2033e-05	3.03692e-05	9.94249e-07	4.35175e-06		-0.084	1.36595e-06	1.36569e-06
-0.084	-1.65708e-06	-1.51687e-06	-1.47116e-06	-1.41982e-06		-0.084	-9.63656e-07	-4.39764e-07	-5.65957e-07	-6.40526e-07																			-0.184	1.17462e-05	2.98466e-05	9.36888e-07	4.21408e-06		-0.083	1.3602e-06	1.3599e-06
-0.083	-1.66983e-06	-1.52961e-06	-1.49083e-06	-1.42829e-06		-0.083	-9.17768e-07	-4.78004e-07	-5.96549e-07	-5.44925e-07																			-0.183	1.14976e-05	2.91583e-05	8.79528e-07	4.07642e-06		-0.082	1.35444e-06	1.35411e-06
-0.082	-1.68257e-06	-1.51687e-06	-1.49192e-06	-1.43606e-06		-0.082	-8.64232e-07	-5.44925e-07	-6.7303e-07	-6.50086e-07																			-0.182	1.1249e-05	2.86101e-05	8.69968e-07	3.93875e-06		-0.081	1.34677e-06	1.34833e-06
-0.081	-1.68257e-06	-1.52961e-06	-1.49083e-06	-1.45611e-06		-0.081	-9.4836e-07	-5.44925e-07	-6.95974e-07	-6.97886e-07																			-0.181	1.10196e-05	2.80748e-05	8.12607e-07	3.80109e-06		-0.08	1.34293e-06	1.34255e-06
-0.08	-1.70807e-06	-1.56785e-06	-1.49247e-06	-1.47714e-06		-0.08	-9.71304e-07	-5.54485e-07	-6.57734e-07	-6.97886e-07																			-0.18	1.08093e-05	2.74629e-05	7.36126e-07	3.67872e-06		-0.079	1.33909e-06	1.33678e-06
-0.079	-1.73356e-06	-1.5806e-06	-1.51049e-06	-1.48525e-06		-0.079	-9.94249e-07	-5.54485e-07	-6.50086e-07	-7.26566e-07																			-0.179	1.05161e-05	2.70295e-05	7.17006e-07	3.58694e-06		-0.078	1.33142e-06	1.33101e-06
-0.078	-1.73356e-06	-1.5806e-06	-1.52798e-06	-1.49291e-06		-0.078	-1.08603e-06	-5.44925e-07	-7.03622e-07	-7.55247e-07																			-0.178	1.02739e-05	2.65962e-05	6.78766e-07	3.49517e-06		-0.077	1.32375e-06	1.32525e-06
-0.077	-1.73356e-06	-1.5806e-06	-1.53125e-06	-1.50031e-06		-0.077	-1.10897e-06	-6.30965e-07	-7.34214e-07	-7.83927e-07																			-0.177	1.01082e-05	2.60353e-05	6.50086e-07	3.36515e-06		-0.076	1.31799e-06	1.3195e-06
-0.076	-1.73356e-06	-1.60609e-06	-1.54873e-06	-1.51952e-06		-0.076	-1.05543e-06	-6.40526e-07	-7.03622e-07	-8.41287e-07																			-0.176	9.8915e-06	2.54808e-05	6.21405e-07	3.23513e-06		-0.075	1.31415e-06	1.31376e-06
-0.075	-1.73356e-06	-1.61884e-06	-1.56676e-06	-1.53981e-06		-0.075	-1.0019e-06	-6.11845e-07	-6.95974e-07	-8.60408e-07																			-0.175	9.66843e-06	2.50028e-05	5.92725e-07	3.13571e-06		-0.074	1.3084e-06	1.30801e-06
-0.074	-1.74631e-06	-1.61884e-06	-1.56785e-06	-1.54768e-06		-0.074	-1.04779e-06	-6.59646e-07	-7.03622e-07	-8.50848e-07																			-0.174	9.47086e-06	2.45885e-05	5.64045e-07	3.04393e-06		-0.073	1.30264e-06	1.30227e-06
-0.073	-1.75906e-06	-1.61884e-06	-1.56895e-06	-1.55477e-06		-0.073	-1.14721e-06	-6.50086e-07	-7.26566e-07	-8.31727e-07																			-0.173	9.24141e-06	2.41233e-05	5.16244e-07	2.9598e-06		-0.072	1.29689e-06	1.29654e-06
-0.072	-1.7718e-06	-1.63159e-06	-1.58697e-06	-1.56158e-06		-0.072	-1.07838e-06	-6.21405e-07	-7.64807e-07	-7.93487e-07																			-0.172	9.01834e-06	2.36771e-05	4.78004e-07	2.85273e-06		-0.071	1.28921e-06	1.29081e-06
-0.071	-1.78455e-06	-1.64433e-06	-1.605e-06	-1.56815e-06		-0.071	-1.04779e-06	-6.59646e-07	-7.95399e-07	-8.22167e-07																			-0.171	8.85901e-06	2.32692e-05	4.49324e-07	2.7533e-06		-0.07	1.28538e-06	1.28508e-06
-0.07	-1.78455e-06	-1.65708e-06	-1.60609e-06	-1.57513e-06		-0.07	-1.16251e-06	-6.88326e-07	-7.87751e-07	-8.98648e-07																			-0.17	8.7188e-06	2.28422e-05	4.30204e-07	2.67682e-06		-0.069	1.28154e-06	1.27936e-06
-0.069	-1.7973e-06	-1.68257e-06	-1.60719e-06	-1.59491e-06		-0.069	-1.15486e-06	-6.40526e-07	-7.49511e-07	-9.84689e-07																			-0.169	8.55946e-06	2.24407e-05	4.11084e-07	2.59269e-06		-0.068	1.27387e-06	1.27365e-06
-0.068	-1.81004e-06	-1.68257e-06	-1.62521e-06	-1.60186e-06		-0.068	-1.20839e-06	-6.97886e-07	-7.49511e-07	-9.84689e-07																			-0.168	8.38738e-06	2.20328e-05	3.82403e-07	2.50092e-06		-0.067	1.26811e-06	1.26793e-06
-0.067	-1.82279e-06	-1.68257e-06	-1.64324e-06	-1.60789e-06		-0.067	-1.20839e-06	-7.55247e-07	-8.10695e-07	-9.27328e-07																			-0.167	8.18343e-06	2.16886e-05	3.63283e-07	2.40149e-06		-0.066	1.26236e-06	1.26222e-06
-0.066	-1.83554e-06	-1.68257e-06	-1.64433e-06	-1.62587e-06		-0.066	-1.1931e-06	-7.64807e-07	-8.7188e-07	-9.46448e-07																			-0.166	8.0241e-06	2.13126e-05	3.44163e-07	2.32501e-06		-0.065	1.25468e-06	1.25651e-06
-0.065	-1.83554e-06	-1.69532e-06	-1.64488e-06	-1.63158e-06		-0.065	-1.22369e-06	-8.12607e-07	-8.71879e-07	-1.01337e-06																			-0.165	7.86476e-06	2.09557e-05	3.05923e-07	2.25618e-06		-0.064	1.25084e-06	1.2508e-06
-0.064	-1.86103e-06	-1.73356e-06	-1.66455e-06	-1.63842e-06		-0.064	-1.10897e-06	-7.93487e-07	-8.79528e-07	-1.06117e-06																			-0.164	7.69268e-06	2.05988e-05	2.86802e-07	2.1644e-06		-0.063	1.24701e-06	1.24511e-06
-0.063	-1.87378e-06	-1.73356e-06	-1.7006e-06	-1.64557e-06		-0.063	-1.1778e-06	-7.07446e-07	-9.33064e-07	-1.05161e-06																			-0.163	7.53335e-06	2.02228e-05	2.67682e-07	2.07263e-06		-0.062	1.23933e-06	1.23941e-06
-0.062	-1.87378e-06	-1.72082e-06	-1.72027e-06	-1.66507e-06		-0.062	-1.26193e-06	-7.74367e-07	-1.02484e-06	-1.07073e-06																			-0.162	7.36764e-06	1.98977e-05	2.58122e-07	1.98085e-06		-0.061	1.23166e-06	1.23371e-06
-0.061	-1.89927e-06	-1.74631e-06	-1.72136e-06	-1.68387e-06		-0.061	-1.17015e-06	-8.31727e-07	-1.04014e-06	-1.18545e-06																			-0.161	7.20193e-06	1.95281e-05	2.19882e-07	1.90437e-06		-0.06	1.22782e-06	1.22803e-06
-0.06	-1.89927e-06	-1.75906e-06	-1.72081e-06	-1.6775e-06		-0.06	-1.1931e-06	-7.55247e-07	-9.71304e-07	-1.13765e-06																			-0.16	7.02985e-06	1.91839e-05	1.72082e-07	1.86613e-06		-0.059	1.22399e-06	1.22235e-06
-0.059	-1.89927e-06	-1.75906e-06	-1.72081e-06	-1.68353e-06		-0.059	-1.28488e-06	-8.03047e-07	-9.4836e-07	-1.01337e-06																			-0.159	6.88963e-06	1.88397e-05	1.62521e-07	1.82789e-06		-0.058	1.21631e-06	1.21666e-06
-0.058	-1.88652e-06	-1.75906e-06	-1.72081e-06	-1.70261e-06		-0.058	-1.29252e-06	-9.17768e-07	-9.71304e-07	-1.10897e-06																			-0.158	6.78129e-06	1.84382e-05	1.52961e-07	1.75906e-06		-0.057	1.21056e-06	1.21098e-06
-0.057	-1.88652e-06	-1.75906e-06	-1.72081e-06	-1.70891e-06		-0.057	-1.28488e-06	-9.65568e-07	-1.0019e-06	-1.15677e-06																			-0.157	6.62195e-06	1.80941e-05	1.43401e-07	1.66728e-06		-0.056	1.2048e-06	1.20531e-06
-0.056	-1.92476e-06	-1.7718e-06	-1.72027e-06	-1.71385e-06		-0.056	-1.20075e-06	-9.46448e-07	-1.03249e-06	-1.14721e-06																			-0.156	6.44987e-06	1.77818e-05	1.33841e-07	1.59845e-06		-0.055	1.19905e-06	1.19964e-06
-0.055	-1.95026e-06	-1.7973e-06	-1.72191e-06	-1.71881e-06		-0.055	-1.21604e-06	-9.08208e-07	-1.04014e-06	-1.25237e-06																			-0.155	6.31603e-06	1.74822e-05	9.56008e-08	1.53726e-06		-0.054	1.19521e-06	1.19398e-06
-0.054	-1.95026e-06	-1.81004e-06	-1.73939e-06	-1.72365e-06		-0.054	-1.34606e-06	-8.69967e-07	-1.01719e-06	-1.25237e-06																			-0.154	6.16944e-06	1.72081e-05	4.78004e-08	1.47608e-06		-0.053	1.18945e-06	1.18832e-06
-0.053	-1.95026e-06	-1.82279e-06	-1.75906e-06	-1.72985e-06		-0.053	-1.37665e-06	-9.08208e-07	-1.04779e-06	-1.29061e-06																			-0.153	6.04197e-06	1.69405e-05	4.78004e-08	1.43784e-06		-0.052	1.18178e-06	1.18267e-06
-0.052	-1.963e-06	-1.82279e-06	-1.77872e-06	-1.74857e-06		-0.052	-1.3843e-06	-9.75128e-07	-1.10132e-06	-1.30017e-06																			-0.152	5.93363e-06	1.66154e-05	4.78004e-08	1.3843e-06		-0.051	1.17602e-06	1.17702e-06
-0.051	-1.97575e-06	-1.82279e-06	-1.7962e-06	-1.76626e-06		-0.051	-1.34606e-06	-9.56008e-07	-1.13956e-06	-1.20457e-06																			-0.151	5.82528e-06	1.62776e-05	9.56007e-09	1.30782e-06		-0.05	1.17219e-06	1.17137e-06
-0.05	-1.97575e-06	-1.83554e-06	-1.7973e-06	-1.77176e-06		-0.05	-1.35371e-06	-9.36888e-07	-1.1778e-06	-1.18545e-06																			-0.15	5.68506e-06	1.60036e-05	-9.56009e-09	1.24663e-06		-0.049	1.16643e-06	1.16574e-06
-0.049	-1.963e-06	-1.83554e-06	-1.79839e-06	-1.77698e-06		-0.049	-1.36136e-06	-9.08208e-07	-1.12427e-06	-1.23325e-06																			-0.149	5.55759e-06	1.57678e-05	-1.91202e-08	1.1931e-06		-0.048	1.16068e-06	1.1601e-06
-0.048	-1.963e-06	-1.83554e-06	-1.81642e-06	-1.78223e-06		-0.048	-1.369e-06	-9.27328e-07	-1.10132e-06	-1.29061e-06																			-0.148	5.42375e-06	1.54682e-05	-4.78004e-08	1.15486e-06		-0.047	1.15492e-06	1.15447e-06
-0.047	-1.97575e-06	-1.86103e-06	-1.83499e-06	-1.78621e-06		-0.047	-1.45313e-06	-9.65568e-07	-1.16251e-06	-1.30973e-06																			-0.147	5.30266e-06	1.51432e-05	-3.82403e-08	1.10897e-06		-0.046	1.14725e-06	1.14885e-06
-0.046	-2.00124e-06	-1.86103e-06	-1.8339e-06	-1.78988e-06		-0.046	-1.46078e-06	-9.84689e-07	-1.1778e-06	-1.24281e-06																			-0.146	5.25167e-06	1.48946e-05	-4.78004e-08	1.04779e-06		-0.045	1.14341e-06	1.14323e-06
-0.045	-2.00124e-06	-1.87378e-06	-1.81915e-06	-1.79513e-06		-0.045	-1.43019e-06	-9.84689e-07	-1.17015e-06	-1.31929e-06																			-0.145	5.16244e-06	1.4697e-05	-8.60408e-08	1.00955e-06		-0.044	1.13957e-06	1.13761e-06
-0.044	-2.01399e-06	-1.91202e-06	-1.83499e-06	-1.81254e-06		-0.044	-1.43784e-06	-9.65568e-07	-1.17015e-06	-1.42445e-06																			-0.144	5.04772e-06	1.44548e-05	-1.14721e-07	9.78952e-07		-0.043	1.1319e-06	1.132e-06
-0.043	-2.00124e-06	-1.87378e-06	-1.85356e-06	-1.81774e-06		-0.043	-1.45313e-06	-1.00381e-06	-1.15486e-06	-1.38621e-06																			-0.143	4.90751e-06	1.41426e-05	-1.33841e-07	9.33064e-07		-0.042	1.12423e-06	1.1264e-06
-0.042	-2.00124e-06	-1.86103e-06	-1.8552e-06	-1.82307e-06		-0.042	-1.41489e-06	-1.04205e-06	-1.20839e-06	-1.35753e-06																			-0.142	4.78004e-06	1.39322e-05	-1.33841e-07	8.56583e-07		-0.041	1.12039e-06	1.1208e-06
-0.041	-2.05223e-06	-1.89927e-06	-1.85411e-06	-1.8401e-06		-0.041	-1.32312e-06	-1.02293e-06	-1.24663e-06	-1.30017e-06																			-0.141	4.65895e-06	1.36709e-05	-1.43401e-07	8.10695e-07		-0.04	1.11655e-06	1.11521e-06
-0.04	-2.06498e-06	-1.91202e-06	-1.85629e-06	-1.84485e-06		-0.04	-1.36136e-06	-1.02293e-06	-1.20839e-06	-1.28105e-06																			-0.14	4.56972e-06	1.33969e-05	-1.52961e-07	7.87751e-07		-0.039	1.10888e-06	1.10962e-06
-0.039	-2.06498e-06	-1.91202e-06	-1.87159e-06	-1.84988e-06		-0.039	-1.43784e-06	-1.06117e-06	-1.1931e-06	-1.32885e-06																			-0.139	4.50599e-06	1.31993e-05	-1.62521e-07	7.41863e-07		-0.038	1.10312e-06	1.10404e-06
-0.038	-2.05223e-06	-1.91202e-06	-1.87596e-06	-1.84195e-06		-0.038	-1.46078e-06	-1.08985e-06	-1.20839e-06	-1.41489e-06																			-0.138	4.35302e-06	1.29571e-05	-1.81642e-07	7.03622e-07		-0.037	1.09928e-06	1.09847e-06
-0.037	-2.05223e-06	-1.91202e-06	-1.8918e-06	-1.84641e-06		-0.037	-1.50667e-06	-1.10897e-06	-1.23899e-06	-1.43401e-06																			-0.137	4.22556e-06	1.26894e-05	-1.81642e-07	6.57734e-07		-0.036	1.09353e-06	1.09291e-06
-0.036	-2.06498e-06	-1.91202e-06	-1.89126e-06	-1.86321e-06		-0.036	-1.50667e-06	-1.10897e-06	-1.27723e-06	-1.42445e-06																			-0.136	4.16182e-06	1.24536e-05	-2.00762e-07	6.19493e-07		-0.035	1.08777e-06	1.08735e-06
-0.035	-2.06498e-06	-1.92476e-06	-1.87651e-06	-1.86767e-06		-0.035	-1.44548e-06	-1.15677e-06	-1.28488e-06	-1.44357e-06																			-0.135	4.09809e-06	1.22815e-05	-2.29442e-07	5.88901e-07		-0.034	1.08202e-06	1.0818e-06
-0.034	-2.06498e-06	-1.963e-06	-1.8918e-06	-1.87257e-06		-0.034	-1.40724e-06	-1.08985e-06	-1.26958e-06	-1.48181e-06																			-0.134	4.02798e-06	1.20839e-05	-2.19882e-07	5.50661e-07		-0.033	1.07435e-06	1.07626e-06
-0.033	-2.06498e-06	-1.97575e-06	-1.91256e-06	-1.87767e-06		-0.033	-1.44548e-06	-1.00381e-06	-1.26958e-06	-1.49137e-06																			-0.133	3.93238e-06	1.17971e-05	-2.48562e-07	5.20068e-07		-0.032	1.07051e-06	1.07072e-06
-0.032	-2.10322e-06	-1.97575e-06	-1.93004e-06	-1.89526e-06		-0.032	-1.46078e-06	-1.06117e-06	-1.32312e-06	-1.47225e-06																			-0.132	3.82403e-06	1.16123e-05	-2.67682e-07	4.66532e-07		-0.031	1.06667e-06	1.0652e-06
-0.031	-2.12871e-06	-1.963e-06	-1.93114e-06	-1.91183e-06		-0.031	-1.46078e-06	-1.14721e-06	-1.34606e-06	-1.40533e-06																			-0.131	3.79854e-06	1.14275e-05	-2.58122e-07	4.3594e-07		-0.03	1.059e-06	1.05968e-06
-0.03	-2.11596e-06	-1.963e-06	-1.93277e-06	-1.91581e-06		-0.03	-1.49137e-06	-1.15677e-06	-1.369e-06	-1.45313e-06																			-0.13	3.77305e-06	1.12172e-05	-2.77242e-07	4.43588e-07		-0.029	1.05324e-06	1.05416e-06
-0.029	-2.12871e-06	-1.9885e-06	-1.94862e-06	-1.91971e-06		-0.029	-1.52197e-06	-1.14721e-06	-1.37665e-06	-1.58697e-06																			-0.129	3.67745e-06	1.10068e-05	-3.05923e-07	4.05347e-07		-0.028	1.0494e-06	1.04866e-06
-0.028	-2.12871e-06	-1.97575e-06	-1.9508e-06	-1.91195e-06		-0.028	-1.5755e-06	-1.11853e-06	-1.33841e-06	-1.53917e-06																			-0.128	3.53086e-06	1.072e-05	-3.25043e-07	3.44163e-07		-0.027	1.04365e-06	1.04316e-06
-0.027	-2.12871e-06	-1.97575e-06	-1.95026e-06	-1.9163e-06		-0.027	-1.58315e-06	-1.14721e-06	-1.36136e-06	-1.47225e-06																			-0.127	3.40976e-06	1.05671e-05	-3.05923e-07	3.05923e-07		-0.026	1.03789e-06	1.03767e-06
-0.026	-2.14146e-06	-1.9885e-06	-1.95026e-06	-1.93252e-06		-0.026	-1.5755e-06	-1.17589e-06	-1.43019e-06	-1.51049e-06																			-0.126	3.35878e-06	1.04205e-05	-3.05923e-07	2.67682e-07		-0.025	1.03214e-06	1.03219e-06
-0.025	-2.14146e-06	-1.9885e-06	-1.95026e-06	-1.9374e-06		-0.025	-1.52961e-06	-1.15677e-06	-1.44548e-06	-1.48181e-06																			-0.125	3.28867e-06	1.01401e-05	-3.44163e-07	2.44738e-07		-0.024	1.02446e-06	1.02671e-06
-0.024	-2.14146e-06	-2.00124e-06	-1.95026e-06	-1.94257e-06		-0.024	-1.59845e-06	-1.22369e-06	-1.41489e-06	-1.50093e-06																			-0.124	3.22493e-06	9.99985e-06	-3.34603e-07	2.29442e-07		-0.023	1.02063e-06	1.02124e-06
-0.023	-2.14146e-06	-2.00124e-06	-1.94971e-06	-1.94795e-06		-0.023	-1.56785e-06	-1.27149e-06	-1.42254e-06	-1.53917e-06																			-0.123	3.14845e-06	9.87238e-06	-3.25043e-07	1.9885e-07		-0.022	1.01679e-06	1.01578e-06
-0.022	-2.14146e-06	-1.9885e-06	-1.95135e-06	-1.95222e-06		-0.022	-1.47608e-06	-1.23325e-06	-1.41489e-06	-1.51049e-06																			-0.122	3.04011e-06	9.66843e-06	-3.53723e-07	1.60609e-07		-0.021	1.00912e-06	1.01032e-06
-0.021	-2.16695e-06	-2.00124e-06	-1.96883e-06	-1.96853e-06		-0.021	-1.56785e-06	-1.22369e-06	-1.41489e-06	-1.58697e-06																			-0.121	2.99549e-06	9.52184e-06	-3.72843e-07	1.22369e-07		-0.02	1.00528e-06	1.00488e-06
-0.02	-2.16695e-06	-2.03948e-06	-1.9885e-06	-1.98503e-06		-0.02	-1.61374e-06	-1.25237e-06	-1.43784e-06	-1.55829e-06																			-0.12	2.93176e-06	9.2924e-06	-3.82403e-07	1.14721e-07		-0.019	1.00144e-06	9.9943e-07
-0.019	-2.15421e-06	-2.06498e-06	-2.00817e-06	-1.9879e-06		-0.019	-1.60609e-06	-1.22369e-06	-1.46078e-06	-1.64433e-06																			-0.119	2.83616e-06	9.1012e-06	-4.01524e-07	1.14721e-07		-0.018	9.93769e-07	9.93987e-07
-0.018	-2.16695e-06	-2.05223e-06	-2.02619e-06	-1.97755e-06		-0.018	-1.51432e-06	-1.23325e-06	-1.43784e-06	-1.72082e-06																			-0.118	2.78517e-06	8.92274e-06	-4.11084e-07	9.17768e-08		-0.017	9.88013e-07	9.88551e-07
-0.017	-2.16695e-06	-2.05223e-06	-2.02564e-06	-1.97924e-06		-0.017	-1.50667e-06	-1.20457e-06	-1.43784e-06	-1.61565e-06																			-0.117	2.70869e-06	8.68693e-06	-4.20644e-07	5.35365e-08		-0.016	9.84176e-07	9.83122e-07
-0.016	-2.19245e-06	-2.06498e-06	-2.00871e-06	-1.99407e-06		-0.016	-1.56785e-06	-1.24281e-06	-1.45313e-06	-1.60609e-06																			-0.116	2.61946e-06	8.5021e-06	-4.49324e-07	1.52961e-08		-0.015	9.78421e-07	9.77698e-07
-0.015	-2.20519e-06	-2.06498e-06	-2.00871e-06	-1.99735e-06		-0.015	-1.62139e-06	-1.26193e-06	-1.49137e-06	-1.59653e-06																			-0.115	2.51112e-06	8.33639e-06	-4.49324e-07	2e-14		-0.014	9.72666e-07	9.72278e-07
-0.014	-2.20519e-06	-2.06498e-06	-2.0251e-06	-2.00104e-06		-0.014	-1.64433e-06	-1.20457e-06	-1.46078e-06	-1.53917e-06																			-0.114	2.41551e-06	8.20255e-06	-4.39764e-07	-1.52961e-08		-0.013	9.6691e-07	9.66862e-07
-0.013	-2.21794e-06	-2.06498e-06	-2.02783e-06	-1.99261e-06		-0.013	-1.61374e-06	-1.19501e-06	-1.40724e-06	-1.60609e-06																			-0.113	2.31354e-06	8.04322e-06	-4.49324e-07	-4.58884e-08		-0.012	9.61155e-07	9.61452e-07
-0.012	-2.23069e-06	-2.07772e-06	-2.02455e-06	-1.99597e-06		-0.012	-1.59845e-06	-1.21413e-06	-1.44548e-06	-1.73037e-06																			-0.112	2.25618e-06	7.90938e-06	-4.58884e-07	-6.88326e-08		-0.011	9.57318e-07	9.56048e-07
-0.011	-2.23069e-06	-2.07772e-06	-2.01035e-06	-2.01183e-06		-0.011	-1.5908e-06	-1.27149e-06	-1.48372e-06	-1.67301e-06																			-0.111	2.25618e-06	7.76279e-06	-4.58884e-07	-8.41287e-08		-0.01	9.51562e-07	9.50648e-07
-0.01	-2.23069e-06	-2.07772e-06	-2.02619e-06	-2.01577e-06		-0.01	-1.62904e-06	-1.26193e-06	-1.49902e-06	-1.62521e-06																			-0.11	2.18607e-06	7.60983e-06	-4.68444e-07	-9.17768e-08		-0.009	9.43888e-07	9.45252e-07
-0.009	-2.23069e-06	-2.10322e-06	-2.04422e-06	-2.01973e-06		-0.009	-1.62139e-06	-1.26193e-06	-1.45313e-06	-1.58697e-06																			-0.109	2.13509e-06	7.56521e-06	-4.97124e-07	-1.14721e-07		-0.008	9.38133e-07	9.39864e-07
-0.008	-2.21794e-06	-2.11596e-06	-2.04804e-06	-2.02377e-06		-0.008	-1.62139e-06	-1.30017e-06	-1.3996e-06	-1.52961e-06																			-0.108	2.12234e-06	7.43774e-06	-5.25805e-07	-1.52961e-07		-0.007	9.34296e-07	9.34488e-07
-0.007	-2.21794e-06	-2.10322e-06	-2.06334e-06	-2.02753e-06		-0.007	-1.59845e-06	-1.30973e-06	-1.46843e-06	-1.65389e-06																			-0.107	2.06498e-06	7.25292e-06	-4.97124e-07	-1.83554e-07		-0.006	9.28541e-07	9.29119e-07
-0.006	-2.23069e-06	-2.10322e-06	-2.06498e-06	-2.03005e-06		-0.006	-1.5755e-06	-1.29061e-06	-1.52197e-06	-1.7495e-06																			-0.106	1.99487e-06	7.1127e-06	-4.68444e-07	-2.06498e-07		-0.005	9.22785e-07	9.23757e-07
-0.005	-2.24343e-06	-2.12871e-06	-2.06607e-06	-2.03361e-06		-0.005	-1.68257e-06	-1.34797e-06	-1.47608e-06	-1.77818e-06																			-0.105	1.90564e-06	7.0171e-06	-5.06684e-07	-2.21794e-07		-0.004	9.1703e-07	9.18403e-07
-0.004	-2.24343e-06	-2.14146e-06	-2.0841e-06	-2.05051e-06		-0.004	-1.782e-06	-1.36709e-06	-1.45313e-06	-1.82598e-06																			-0.104	1.82916e-06	6.93425e-06	-5.25805e-07	-2.21794e-07		-0.003	9.13193e-07	9.13058e-07
-0.003	-2.25618e-06	-2.12871e-06	-2.10267e-06	-2.05395e-06		-0.003	-1.78965e-06	-1.28105e-06	-1.46078e-06	-1.7017e-06																			-0.103	1.80367e-06	6.72393e-06	-5.16244e-07	-2.44738e-07		-0.002	9.09356e-07	9.07719e-07
-0.002	-2.28167e-06	-2.12871e-06	-2.10213e-06	-2.05738e-06		-0.002	-1.68257e-06	-1.24281e-06	-1.44548e-06	-1.59653e-06																			-0.102	1.76543e-06	6.56459e-06	-5.25805e-07	-2.82978e-07		-0.001	9.01682e-07	9.02383e-07
-0.001	-2.29442e-06	-2.14146e-06	-2.08519e-06	-2.07353e-06		-0.001	-1.60609e-06	-1.24281e-06	-1.45313e-06	-1.66345e-06																			-0.101	1.70169e-06	6.41163e-06	-5.54485e-07	-2.90627e-07		5.55111e-17	8.97845e-07	8.97052e-07
-5.55111e-17	-2.30717e-06	-2.15421e-06	-2.08465e-06	-2.078e-06		-5.55111e-17	-1.65198e-06	-1.30017e-06	-1.56785e-06	-1.73994e-06																			-0.1	1.62521e-06	6.27779e-06	-5.73605e-07	-2.90627e-07		0.001	8.94008e-07	8.91725e-07
0.001	-2.29442e-06	-2.15421e-06	-2.10267e-06	-2.08244e-06		0.001	-1.78965e-06	-1.36709e-06	-1.56785e-06	-1.85466e-06																			-0.099	1.54873e-06	6.16307e-06	-5.64045e-07	-2.90627e-07		0.002	8.86334e-07	8.86398e-07
0.002	-2.28167e-06	-2.15421e-06	-2.12343e-06	-2.08705e-06		0.002	-1.78965e-06	-1.38621e-06	-1.53726e-06	-1.80686e-06																			-0.098	1.47863e-06	5.98461e-06	-5.64045e-07	-2.98275e-07		0.003	8.80579e-07	8.81077e-07
0.003	-2.30717e-06	-2.16695e-06	-2.13873e-06	-2.09125e-06		0.003	-1.65198e-06	-1.42445e-06	-1.56785e-06	-1.72081e-06																			-0.097	1.44039e-06	5.89538e-06	-5.73605e-07	-3.36515e-07		0.004	8.76742e-07	8.75763e-07
0.004	-2.31991e-06	-2.16695e-06	-2.12398e-06	-2.09515e-06		0.004	-1.5755e-06	-1.43401e-06	-1.54491e-06	-1.77818e-06																			-0.096	1.41489e-06	5.7488e-06	-5.64045e-07	-3.67107e-07		0.005	8.70987e-07	8.70454e-07
0.005	-2.31991e-06	-2.19245e-06	-2.12343e-06	-2.09968e-06		0.005	-1.65198e-06	-1.37665e-06	-1.55256e-06	-1.71126e-06																			-0.095	1.37028e-06	5.61496e-06	-5.73605e-07	-3.51811e-07		0.006	8.65231e-07	8.65148e-07
0.006	-2.31991e-06	-2.20519e-06	-2.13982e-06	-2.10419e-06		0.006	-1.72846e-06	-1.30973e-06	-1.53726e-06	-1.7017e-06																			-0.094	1.34479e-06	5.58946e-06	-5.92725e-07	-3.67107e-07		0.007	8.59476e-07	8.59848e-07
0.007	-2.30717e-06	-2.19245e-06	-2.14201e-06	-2.10894e-06		0.007	-1.78965e-06	-1.36709e-06	-1.54491e-06	-1.73994e-06																			-0.093	1.25556e-06	5.49386e-06	-6.11845e-07	-4.12996e-07		0.008	8.5372e-07	8.54555e-07
0.008	-2.30717e-06	-2.20519e-06	-2.14146e-06	-2.1131e-06		0.008	-1.81259e-06	-1.42445e-06	-1.5908e-06	-1.77818e-06																			-0.092	1.20457e-06	5.36002e-06	-6.02285e-07	-4.20644e-07		0.009	8.49883e-07	8.49271e-07
0.009	-2.33266e-06	-2.19245e-06	-2.14091e-06	-2.12913e-06		0.009	-1.72081e-06	-1.37665e-06	-1.56785e-06	-1.86422e-06																			-0.091	1.1982e-06	5.23893e-06	-6.02285e-07	-4.28292e-07		0.01	8.44128e-07	8.4399e-07
0.01	-2.33266e-06	-2.1797e-06	-2.14255e-06	-2.13216e-06		0.01	-1.71317e-06	-1.37665e-06	-1.54491e-06	-1.85466e-06																			-0.09	1.11534e-06	5.09234e-06	-6.40526e-07	-4.43588e-07		0.011	8.36454e-07	8.38714e-07
0.011	-2.34541e-06	-2.21794e-06	-2.16058e-06	-2.13489e-06		0.011	-1.70552e-06	-1.38621e-06	-1.54491e-06	-1.88334e-06																			-0.089	1.03886e-06	4.98399e-06	-6.50086e-07	-4.51236e-07		0.012	8.32617e-07	8.33446e-07
0.012	-2.35815e-06	-2.21794e-06	-2.17915e-06	-2.15034e-06		0.012	-1.78965e-06	-1.38621e-06	-1.5755e-06	-1.8929e-06																			-0.088	9.87875e-07	4.83103e-06	-6.40526e-07	-4.7418e-07		0.013	8.2878e-07	8.28184e-07
0.013	-2.34541e-06	-2.20519e-06	-2.17915e-06	-2.15288e-06		0.013	-1.80494e-06	-1.42445e-06	-1.62139e-06	-1.85466e-06																			-0.087	9.68755e-07	4.69719e-06	-6.21405e-07	-4.97124e-07		0.014	8.21106e-07	8.22926e-07
0.014	-2.34541e-06	-2.23069e-06	-2.16003e-06	-2.15478e-06		0.014	-1.75141e-06	-1.42445e-06	-1.63669e-06	-1.83554e-06																			-0.086	9.56008e-07	4.62071e-06	-6.40526e-07	-5.04772e-07		0.015	8.17269e-07	8.17676e-07
0.015	-2.34541e-06	-2.23069e-06	-2.1431e-06	-2.15734e-06		0.015	-1.73611e-06	-1.38621e-06	-1.61374e-06	-1.78774e-06																			-0.085	9.11394e-07	4.48049e-06	-6.59646e-07	-4.97124e-07		0.016	8.13432e-07	8.12434e-07
0.016	-2.3709e-06	-2.23069e-06	-2.16167e-06	-2.16026e-06		0.016	-1.75141e-06	-1.39577e-06	-1.5908e-06	-1.80686e-06																			-0.084	8.79528e-07	4.40401e-06	-6.50086e-07	-5.20069e-07		0.017	8.07677e-07	8.07195e-07
0.017	-2.3709e-06	-2.24343e-06	-2.19663e-06	-2.16287e-06		0.017	-1.80494e-06	-1.39577e-06	-1.62904e-06	-1.82598e-06																			-0.083	8.47661e-07	4.34028e-06	-6.69206e-07	-5.27717e-07		0.018	8.01922e-07	8.01961e-07
0.018	-2.3709e-06	-2.23069e-06	-2.19827e-06	-2.16596e-06		0.018	-1.71317e-06	-1.39577e-06	-1.69787e-06	-1.86422e-06																			-0.082	7.903e-07	4.18094e-06	-6.69206e-07	-5.43013e-07		0.019	7.96166e-07	7.9673e-07
0.019	-2.39639e-06	-2.23069e-06	-2.18134e-06	-2.16843e-06		0.019	-1.69022e-06	-1.40533e-06	-1.71317e-06	-1.91202e-06																			-0.081	7.64807e-07	4.02798e-06	-6.59646e-07	-5.81253e-07		0.02	7.92329e-07	7.91504e-07
0.02	-2.39639e-06	-2.25618e-06	-2.17861e-06	-2.17019e-06		0.02	-1.71317e-06	-1.41489e-06	-1.69787e-06	-1.8451e-06																			-0.08	7.39313e-07	3.93238e-06	-6.78766e-07	-5.81253e-07		0.021	7.86574e-07	7.86283e-07
0.021	-2.39639e-06	-2.25618e-06	-2.18079e-06	-2.17217e-06		0.021	-1.70552e-06	-1.39577e-06	-1.67493e-06	-1.81642e-06																			-0.079	6.62832e-07	3.86227e-06	-6.97886e-07	-5.65957e-07		0.022	7.80818e-07	7.81065e-07
0.022	-2.3709e-06	-2.25618e-06	-2.19882e-06	-2.17425e-06		0.022	-1.75906e-06	-1.40533e-06	-1.69022e-06	-1.77818e-06																			-0.078	6.37339e-07	3.78579e-06	-6.97886e-07	-5.58309e-07		0.023	7.76981e-07	7.75852e-07
0.023	-2.3709e-06	-2.26893e-06	-2.21685e-06	-2.1761e-06		0.023	-1.7973e-06	-1.42445e-06	-1.68257e-06	-1.71126e-06																			-0.077	6.24592e-07	3.69657e-06	-6.78766e-07	-5.96549e-07		0.024	7.71226e-07	7.70642e-07
0.024	-2.39639e-06	-2.25618e-06	-2.21849e-06	-2.17779e-06		0.024	-1.82024e-06	-1.42445e-06	-1.69787e-06	-1.76862e-06																			-0.076	5.73605e-07	3.58822e-06	-6.88326e-07	-6.27141e-07		0.025	7.65471e-07	7.65436e-07
0.025	-2.39639e-06	-2.26893e-06	-2.21739e-06	-2.18041e-06		0.025	-1.87378e-06	-1.42445e-06	-1.72846e-06	-1.83554e-06																			-0.075	4.97124e-07	3.55635e-06	-7.17006e-07	-6.19493e-07		0.026	7.61634e-07	7.60238e-07
0.026	-2.39639e-06	-2.28167e-06	-2.21903e-06	-2.18301e-06		0.026	-1.87378e-06	-1.45313e-06	-1.66728e-06	-1.93114e-06																			-0.074	4.3339e-07	3.53086e-06	-7.17006e-07	-6.11845e-07		0.027	7.55878e-07	7.55043e-07
0.027	-2.40914e-06	-2.26893e-06	-2.23761e-06	-2.18591e-06		0.027	-1.82789e-06	-1.48181e-06	-1.69022e-06	-1.9407e-06																			-0.073	4.58884e-07	3.38427e-06	-7.17006e-07	-6.27141e-07		0.028	7.48204e-07	7.4985e-07
0.028	-2.40914e-06	-2.28167e-06	-2.25399e-06	-2.18958e-06		0.028	-1.81259e-06	-1.43401e-06	-1.72082e-06	-1.7973e-06																			-0.072	4.78004e-07	3.2568e-06	-7.07446e-07	-6.50086e-07		0.029	7.44367e-07	7.44665e-07
0.029	-2.42189e-06	-2.29442e-06	-2.23706e-06	-2.20526e-06		0.029	-1.74376e-06	-1.46269e-06	-1.69787e-06	-1.76862e-06																			-0.071	4.20644e-07	3.16757e-06	-7.07446e-07	-6.65382e-07		0.03	7.4053e-07	7.39487e-07
0.03	-2.43463e-06	-2.29442e-06	-2.21958e-06	-2.20826e-06		0.03	-1.73611e-06	-1.47225e-06	-1.73611e-06	-1.85466e-06																			-0.07	3.50536e-07	3.03373e-06	-7.36126e-07	-6.7303e-07		0.031	7.34775e-07	7.34312e-07
0.031	-2.43463e-06	-2.29442e-06	-2.23815e-06	-2.21143e-06		0.031	-1.7667e-06	-1.50093e-06	-1.71317e-06	-1.87378e-06																			-0.069	3.25043e-07	2.93813e-06	-7.55247e-07	-6.88326e-07		0.032	7.2902e-07	7.29143e-07
0.032	-2.44738e-06	-2.30717e-06	-2.27311e-06	-2.21476e-06		0.032	-1.782e-06	-1.62521e-06	-1.69787e-06	-1.86422e-06																			-0.068	3.05923e-07	2.88077e-06	-7.64807e-07	-6.95974e-07		0.033	7.23264e-07	7.23981e-07
0.033	-2.43463e-06	-2.30717e-06	-2.27421e-06	-2.20464e-06		0.033	-1.84318e-06	-1.59653e-06	-1.71317e-06	-1.8929e-06																			-0.067	2.54936e-07	2.79154e-06	-7.64807e-07	-6.95974e-07		0.034	7.19427e-07	7.18825e-07
0.034	-2.44738e-06	-2.30717e-06	-2.25891e-06	-2.21948e-06		0.034	-1.82789e-06	-1.53917e-06	-1.73611e-06	-1.9407e-06																			-0.066	2.03948e-07	2.68957e-06	-7.64807e-07	-6.95974e-07		0.035	7.13672e-07	7.13676e-07
0.035	-2.47288e-06	-2.33266e-06	-2.27475e-06	-2.23513e-06		0.035	-1.89672e-06	-1.54873e-06	-1.77435e-06	-1.97894e-06																			-0.065	1.46588e-07	2.6577e-06	-7.64807e-07	-6.95974e-07		0.036	7.07916e-07	7.08533e-07
0.036	-2.47288e-06	-2.34541e-06	-2.29387e-06	-2.2384e-06		0.036	-1.90437e-06	-1.52005e-06	-1.71317e-06	-1.96938e-06																			-0.064	1.08348e-07	2.60034e-06	-7.83927e-07	-7.18918e-07		0.037	7.04079e-07	7.03399e-07
0.037	-2.47288e-06	-2.34541e-06	-2.29333e-06	-2.24248e-06		0.037	-1.83554e-06	-1.52961e-06	-1.71317e-06	-1.92158e-06																			-0.063	1.01974e-07	2.48562e-06	-7.83927e-07	-7.18918e-07		0.038	6.98324e-07	6.98271e-07
0.038	-2.47288e-06	-2.33266e-06	-2.27694e-06	-2.24658e-06		0.038	-1.84318e-06	-1.55829e-06	-1.75906e-06	-1.91202e-06																			-0.062	4.46137e-08	2.40277e-06	-7.55247e-07	-7.26566e-07		0.039	6.9065e-07	6.93149e-07
0.039	-2.47288e-06	-2.31991e-06	-2.27475e-06	-2.24958e-06		0.039	-1.75906e-06	-1.56785e-06	-1.74376e-06	-1.88334e-06																			-0.061	-3.82403e-08	2.29442e-06	-7.64807e-07	-7.49511e-07		0.04	6.86813e-07	6.88039e-07
0.04	-2.47288e-06	-2.34541e-06	-2.27475e-06	-2.25211e-06		0.04	-1.78965e-06	-1.54873e-06	-1.72846e-06	-1.86422e-06																			-0.06	-8.2854e-08	2.21794e-06	-7.64807e-07	-7.49511e-07		0.041	6.82976e-07	6.8294e-07
0.041	-2.47288e-06	-2.35815e-06	-2.27694e-06	-2.2547e-06		0.041	-1.87378e-06	-1.53917e-06	-1.71317e-06	-1.91202e-06																			-0.059	-9.56008e-08	2.15421e-06	-7.74367e-07	-7.41862e-07		0.042	6.77221e-07	6.77849e-07
0.042	-2.46013e-06	-2.34541e-06	-2.29278e-06	-2.25793e-06		0.042	-1.86613e-06	-1.53917e-06	-1.70552e-06	-1.8929e-06																			-0.058	-9.56008e-08	2.11597e-06	-8.12607e-07	-7.26566e-07		0.043	6.73384e-07	6.72764e-07
0.043	-2.46013e-06	-2.35815e-06	-2.29497e-06	-2.261e-06		0.043	-1.88142e-06	-1.54873e-06	-1.72082e-06	-1.92158e-06																			-0.057	-1.33841e-07	2.12234e-06	-7.83927e-07	-7.34214e-07		0.044	6.67628e-07	6.67685e-07
0.044	-2.49837e-06	-2.34541e-06	-2.29387e-06	-2.26277e-06		0.044	-1.88907e-06	-1.56785e-06	-1.75906e-06	-1.96938e-06																			-0.056	-1.40215e-07	2.0586e-06	-7.74367e-07	-7.72455e-07		0.045	6.61873e-07	6.62611e-07
0.045	-2.49837e-06	-2.34541e-06	-2.29606e-06	-2.26533e-06		0.045	-1.89672e-06	-1.54873e-06	-1.74376e-06	-1.97894e-06																			-0.055	-1.40215e-07	1.95663e-06	-8.12607e-07	-7.95399e-07		0.046	6.58036e-07	6.57544e-07
0.046	-2.48562e-06	-2.35815e-06	-2.3119e-06	-2.26811e-06		0.046	-1.91202e-06	-1.51049e-06	-1.69787e-06	-2.04586e-06																			-0.054	-1.72081e-07	1.88015e-06	-8.12607e-07	-7.80103e-07		0.047	6.54199e-07	6.52483e-07
0.047	-2.49837e-06	-2.34541e-06	-2.31409e-06	-2.27087e-06		0.047	-1.92731e-06	-1.52005e-06	-1.73611e-06	-2.0841e-06																			-0.053	-1.84828e-07	1.82916e-06	-8.12607e-07	-7.80103e-07		0.048	6.48444e-07	6.4742e-07
0.048	-2.51112e-06	-2.3709e-06	-2.31354e-06	-2.28652e-06		0.048	-1.85083e-06	-1.54873e-06	-1.782e-06	-1.97894e-06																			-0.052	-2.03948e-07	1.72082e-06	-8.03047e-07	-8.10695e-07		0.049	6.4077e-07	6.42361e-07
0.049	-2.52386e-06	-2.39639e-06	-2.31299e-06	-2.30073e-06		0.049	-1.85848e-06	-1.55829e-06	-1.782e-06	-1.92158e-06																			-0.051	-2.23069e-07	1.61884e-06	-7.93487e-07	-8.41287e-07		0.05	6.36933e-07	6.37311e-07
0.05	-2.52386e-06	-2.39639e-06	-2.31463e-06	-2.30298e-06		0.05	-1.98085e-06	-1.58697e-06	-1.7667e-06	-1.99806e-06																			-0.05	-2.61309e-07	1.56785e-06	-7.93487e-07	-8.33639e-07		0.051	6.33096e-07	6.32266e-07
0.051	-2.52386e-06	-2.39639e-06	-2.33266e-06	-2.30551e-06		0.051	-1.91966e-06	-1.58697e-06	-1.73611e-06	-1.9885e-06																			-0.049	-2.99549e-07	1.55511e-06	-8.12607e-07	-8.03047e-07		0.052	6.25422e-07	6.27225e-07
0.052	-2.52386e-06	-2.39639e-06	-2.35123e-06	-2.29523e-06		0.052	-1.93496e-06	-1.52961e-06	-1.7973e-06	-1.9885e-06																			-0.048	-3.25043e-07	1.46588e-06	-8.60407e-07	-8.10695e-07		0.053	6.21585e-07	6.22193e-07
0.053	-2.52386e-06	-2.38365e-06	-2.35069e-06	-2.28598e-06		0.053	-1.98085e-06	-1.55829e-06	-1.88142e-06	-2.06498e-06																			-0.047	-3.5691e-07	1.38303e-06	-8.50847e-07	-8.33639e-07		0.054	6.17748e-07	6.17168e-07
0.054	-2.53661e-06	-2.38365e-06	-2.33375e-06	-2.30153e-06		0.054	-1.99615e-06	-1.62521e-06	-1.83554e-06	-2.07454e-06																			-0.046	-3.63283e-07	1.35753e-06	-8.22167e-07	-8.48935e-07		0.055	6.11993e-07	6.12145e-07
0.055	-2.54936e-06	-2.39639e-06	-2.33321e-06	-2.31708e-06		0.055	-2.04968e-06	-1.59653e-06	-1.82789e-06	-1.9885e-06																			-0.045	-3.5691e-07	1.31929e-06	-8.31727e-07	-8.56583e-07		0.056	6.08156e-07	6.0713e-07
0.056	-2.54936e-06	-2.40914e-06	-2.35233e-06	-2.32022e-06		0.056	-1.98085e-06	-1.55829e-06	-1.80494e-06	-1.97894e-06																			-0.044	-3.7603e-07	1.21732e-06	-8.50847e-07	-8.48935e-07		0.057	6.024e-07	6.02119e-07
0.057	-2.53661e-06	-2.42189e-06	-2.36817e-06	-2.31079e-06		0.057	-1.94261e-06	-1.56785e-06	-1.78965e-06	-1.9885e-06																			-0.043	-3.9515e-07	1.1026e-06	-8.50847e-07	-8.56583e-07		0.058	5.96645e-07	5.97113e-07
0.058	-2.53661e-06	-2.40914e-06	-2.35342e-06	-2.31408e-06		0.058	-1.91966e-06	-1.54873e-06	-1.80494e-06	-1.95982e-06																			-0.042	-4.3339e-07	1.1026e-06	-8.12607e-07	-8.94824e-07		0.059	5.92808e-07	5.92114e-07
0.059	-2.5621e-06	-2.40914e-06	-2.35287e-06	-2.32899e-06		0.059	-1.89672e-06	-1.53917e-06	-1.7973e-06	-1.99806e-06																			-0.041	-4.52511e-07	1.007e-06	-8.31727e-07	-9.1012e-07		0.06	5.88971e-07	5.87117e-07
0.06	-2.5621e-06	-2.42189e-06	-2.36926e-06	-2.3311e-06		0.06	-1.88907e-06	-1.64433e-06	-1.83554e-06	-1.99806e-06																			-0.04	-4.90751e-07	9.36888e-07	-8.69968e-07	-8.94824e-07		0.061	5.83216e-07	5.82124e-07
0.061	-2.5621e-06	-2.43463e-06	-2.37145e-06	-2.33327e-06		0.061	-1.82789e-06	-1.63477e-06	-1.82789e-06	-2.00762e-06																			-0.039	-5.22618e-07	9.68755e-07	-8.69968e-07	-8.79528e-07		0.062	5.75542e-07	5.77133e-07
0.062	-2.5621e-06	-2.43463e-06	-2.3709e-06	-2.33568e-06		0.062	-1.88142e-06	-1.59653e-06	-1.7973e-06	-2.06498e-06																			-0.038	-5.03498e-07	9.05021e-07	-8.69968e-07	-8.64232e-07		0.063	5.71705e-07	5.72146e-07
0.063	-2.5621e-06	-2.43463e-06	-2.3709e-06	-2.33794e-06		0.063	-1.88907e-06	-1.61565e-06	-1.80494e-06	-2.01718e-06																			-0.037	-5.48111e-07	8.41287e-07	-8.69968e-07	-8.7188e-07		0.064	5.67868e-07	5.67164e-07
0.064	-2.5876e-06	-2.46013e-06	-2.37035e-06	-2.34024e-06		0.064	-1.83554e-06	-1.61565e-06	-1.7973e-06	-2.06498e-06																			-0.036	-5.73605e-07	7.77553e-07	-8.89088e-07	-9.02472e-07		0.065	5.62112e-07	5.62184e-07
0.065	-2.57485e-06	-2.46013e-06	-2.37254e-06	-2.34331e-06		0.065	-1.85848e-06	-1.60609e-06	-1.7973e-06	-2.0841e-06																			-0.035	-5.92725e-07	7.07446e-07	-8.79528e-07	-9.1012e-07		0.066	5.58276e-07	5.57206e-07
0.066	-2.5876e-06	-2.46013e-06	-2.38893e-06	-2.3592e-06		0.066	-1.9579e-06	-1.55829e-06	-1.85848e-06	-1.99806e-06																			-0.034	-6.30965e-07	6.75579e-07	-8.79528e-07	-9.02472e-07		0.067	5.5252e-07	5.5223e-07
0.067	-2.61309e-06	-2.48562e-06	-2.38893e-06	-2.36312e-06		0.067	-1.9579e-06	-1.55829e-06	-1.87378e-06	-2.04586e-06																			-0.033	-6.30965e-07	6.24592e-07	-8.98648e-07	-9.17768e-07		0.068	5.46765e-07	5.47258e-07
0.068	-2.60034e-06	-2.47288e-06	-2.37199e-06	-2.35339e-06		0.068	-1.86613e-06	-1.65389e-06	-1.83554e-06	-2.02674e-06																			-0.032	-6.62832e-07	5.28991e-07	-9.08208e-07	-9.33064e-07		0.069	5.42928e-07	5.42291e-07
0.069	-2.61309e-06	-2.46013e-06	-2.37145e-06	-2.36752e-06		0.069	-1.92731e-06	-1.71126e-06	-1.82789e-06	-2.04586e-06																			-0.031	-6.56459e-07	4.46137e-07	-8.98648e-07	-9.25416e-07		0.07	5.37172e-07	5.37327e-07
0.07	-2.62584e-06	-2.48562e-06	-2.39002e-06	-2.36979e-06		0.07	-2.00379e-06	-1.68257e-06	-1.83554e-06	-2.1319e-06																			-0.03	-6.62832e-07	4.39764e-07	-8.89088e-07	-9.17768e-07		0.071	5.31417e-07	5.32367e-07
0.071	-2.61309e-06	-2.48562e-06	-2.4075e-06	-2.37289e-06		0.071	-1.99615e-06	-1.66345e-06	-1.82789e-06	-2.12234e-06																			-0.029	-7.20193e-07	4.58884e-07	-8.89088e-07	-9.33064e-07		0.072	5.2758e-07	5.27411e-07
0.072	-2.60034e-06	-2.47288e-06	-2.41133e-06	-2.37642e-06		0.072	-1.95026e-06	-1.59653e-06	-1.86613e-06	-2.11278e-06																			-0.028	-7.39313e-07	4.07897e-07	-8.89088e-07	-9.63656e-07		0.073	5.21825e-07	5.2246e-07
0.073	-2.61309e-06	-2.48562e-06	-2.42717e-06	-2.36612e-06		0.073	-2.00379e-06	-1.61565e-06	-1.90437e-06	-2.06498e-06																			-0.027	-7.45686e-07	3.25043e-07	-8.89088e-07	-9.63656e-07		0.074	5.16069e-07	5.17512e-07
0.074	-2.62584e-06	-2.48562e-06	-2.42662e-06	-2.38032e-06		0.074	-2.00379e-06	-1.60609e-06	-1.90437e-06	-1.9885e-06																			-0.026	-7.45686e-07	3.12296e-07	-9.17768e-07	-9.56008e-07		0.075	5.12232e-07	5.12572e-07
0.075	-2.62584e-06	-2.49837e-06	-2.41187e-06	-2.39556e-06		0.075	-2.00379e-06	-1.58697e-06	-1.94261e-06	-2.00762e-06																			-0.025	-7.58433e-07	2.80429e-07	-9.27328e-07	-9.63656e-07		0.076	5.08395e-07	5.07639e-07
0.076	-2.62584e-06	-2.51112e-06	-2.42771e-06	-2.39792e-06		0.076	-2.03439e-06	-1.64433e-06	-1.90437e-06	-2.0841e-06																			-0.024	-7.903e-07	2.35815e-07	-9.17768e-07	-9.63656e-07		0.077	5.0264e-07	5.02708e-07
0.077	-2.62584e-06	-2.49837e-06	-2.44629e-06	-2.38717e-06		0.077	-1.99615e-06	-1.66345e-06	-1.88907e-06	-2.12234e-06																			-0.023	-8.34914e-07	1.91202e-07	-9.36888e-07	-9.78953e-07		0.078	4.96884e-07	4.97784e-07
0.078	-2.62584e-06	-2.48562e-06	-2.44847e-06	-2.38896e-06		0.078	-1.88907e-06	-1.66345e-06	-1.90437e-06	-2.14146e-06																			-0.022	-8.28541e-07	1.65708e-07	-9.17768e-07	-9.78953e-07		0.079	4.93047e-07	4.92868e-07
0.079	-2.62584e-06	-2.48562e-06	-2.44574e-06	-2.40324e-06		0.079	-1.88907e-06	-1.60609e-06	-1.83554e-06	-2.07454e-06																			-0.021	-8.15794e-07	1.08348e-07	-9.17768e-07	-9.71304e-07		0.08	4.87292e-07	4.87955e-07
0.08	-2.63858e-06	-2.51112e-06	-2.42935e-06	-2.40475e-06		0.08	-1.98085e-06	-1.66345e-06	-1.89672e-06	-2.02674e-06																			-0.02	-8.66781e-07	1.27468e-08	-9.27328e-07	-9.78953e-07		0.081	4.83455e-07	4.83049e-07
0.081	-2.65133e-06	-2.52386e-06	-2.42935e-06	-2.40532e-06		0.081	-2.10322e-06	-1.67301e-06	-1.91966e-06	-2.07454e-06																			-0.019	-8.79528e-07	-1.27468e-08	-9.17768e-07	-9.71304e-07		0.082	4.79618e-07	4.78149e-07
0.082	-2.65133e-06	-2.51112e-06	-2.44574e-06	-2.39414e-06		0.082	-2.1797e-06	-1.57741e-06	-1.85083e-06	-2.05542e-06																			-0.018	-8.98648e-07	-3.1867e-08	-9.36888e-07	-9.63656e-07		0.083	4.71944e-07	4.73252e-07
0.083	-2.66408e-06	-2.51112e-06	-2.44847e-06	-2.39639e-06		0.083	-2.01909e-06	-1.59653e-06	-1.88142e-06	-2.01718e-06																			-0.017	-9.05021e-07	-7.01073e-08	-9.46448e-07	-9.86601e-07		0.084	4.68107e-07	4.68364e-07
0.084	-2.67682e-06	-2.52386e-06	-2.44574e-06	-2.40959e-06		0.084	-1.88142e-06	-1.65389e-06	-1.93496e-06	-2.14146e-06																			-0.016	-8.85901e-07	-9.56009e-08	-9.46448e-07	-1.01719e-06		0.085	4.6427e-07	4.63483e-07
0.085	-2.66408e-06	-2.51112e-06	-2.42935e-06	-2.4112e-06		0.085	-1.88142e-06	-1.71126e-06	-1.94261e-06	-2.11278e-06																			-0.015	-9.17768e-07	-1.52961e-07	-9.46448e-07	-1.01719e-06		0.086	4.58515e-07	4.58606e-07
0.086	-2.66408e-06	-2.51112e-06	-2.42935e-06	-2.41322e-06		0.086	-1.87378e-06	-1.69213e-06	-1.87378e-06	-2.05542e-06																			-0.014	-9.43262e-07	-2.42189e-07	-9.65569e-07	-1.0019e-06		0.087	4.54678e-07	4.53735e-07
0.087	-2.67682e-06	-2.51112e-06	-2.44574e-06	-2.40224e-06		0.087	-1.92731e-06	-1.66345e-06	-1.85083e-06	-2.09366e-06																			-0.013	-9.43262e-07	-2.80429e-07	-9.84689e-07	-1.0019e-06		0.088	4.48923e-07	4.48867e-07
0.088	-2.67682e-06	-2.53661e-06	-2.44793e-06	-2.40389e-06		0.088	-1.96555e-06	-1.7017e-06	-1.86613e-06	-2.12234e-06																			-0.012	-9.49635e-07	-2.74056e-07	-9.75129e-07	-1.03249e-06		0.089	4.43167e-07	4.44006e-07
0.089	-2.67682e-06	-2.5621e-06	-2.44683e-06	-2.41725e-06		0.089	-1.95026e-06	-1.68257e-06	-1.85848e-06	-2.1319e-06																			-0.011	-9.75128e-07	-2.74056e-07	-9.84689e-07	-1.04014e-06		0.09	4.3933e-07	4.39152e-07
0.09	-2.66408e-06	-2.53661e-06	-2.44847e-06	-2.41877e-06		0.09	-2.07263e-06	-1.65389e-06	-1.85083e-06	-2.0841e-06																			-0.01	-1.02612e-06	-2.86803e-07	-9.84689e-07	-1.03249e-06		0.091	4.35493e-07	4.34301e-07
0.091	-2.66408e-06	-2.54936e-06	-2.46705e-06	-2.42134e-06		0.091	-2.05733e-06	-1.70169e-06	-1.81259e-06	-2.11278e-06																			-0.009	-1.02612e-06	-2.93176e-07	-9.84689e-07	-1.04779e-06		0.092	4.29738e-07	4.29453e-07
0.092	-2.67682e-06	-2.5621e-06	-2.48344e-06	-2.42413e-06		0.092	-2.00379e-06	-1.72082e-06	-1.85848e-06	-2.09366e-06																			-0.008	-1.04524e-06	-3.12296e-07	-9.94249e-07	-1.05543e-06		0.093	4.23982e-07	4.2461e-07
0.093	-2.67682e-06	-2.5621e-06	-2.4665e-06	-2.42601e-06		0.093	-2.00379e-06	-1.72082e-06	-1.88142e-06	-2.12234e-06																			-0.007	-1.07073e-06	-3.63283e-07	-1.00381e-06	-1.06308e-06		0.094	4.20146e-07	4.19772e-07
0.094	-2.67682e-06	-2.5621e-06	-2.44957e-06	-2.42774e-06		0.094	-1.92731e-06	-1.77818e-06	-1.85848e-06	-2.1319e-06																			-0.006	-1.05798e-06	-4.39764e-07	-9.94248e-07	-1.04779e-06		0.095	4.1439e-07	4.14938e-07
0.095	-2.68957e-06	-2.5621e-06	-2.46541e-06	-2.43038e-06		0.095	-1.98085e-06	-1.76862e-06	-1.89672e-06	-2.11278e-06																			-0.005	-1.07073e-06	-4.84378e-07	-9.84689e-07	-1.04014e-06		0.096	4.10553e-07	4.10111e-07
0.096	-2.68957e-06	-2.57485e-06	-2.48617e-06	-2.44607e-06		0.096	-2.06498e-06	-1.64433e-06	-1.92731e-06	-2.14146e-06																			-0.004	-1.08985e-06	-5.09871e-07	-1.00381e-06	-1.06308e-06		0.097	4.06716e-07	4.05287e-07
0.097	-2.67682e-06	-2.54936e-06	-2.50419e-06	-2.44917e-06		0.097	-2.07263e-06	-1.64433e-06	-1.92731e-06	-2.18926e-06																			-0.003	-1.08985e-06	-5.41738e-07	-1.01337e-06	-1.05543e-06		0.098	3.99042e-07	4.00467e-07
0.098	-2.70232e-06	-2.54936e-06	-2.50365e-06	-2.43878e-06		0.098	-2.04968e-06	-1.72082e-06	-1.90437e-06	-2.19882e-06																			-0.002	-1.1026e-06	-5.35365e-07	-1.00381e-06	-1.05543e-06		0.099	3.95205e-07	3.95656e-07
0.099	-2.72781e-06	-2.57485e-06	-2.48671e-06	-2.45407e-06		0.099	-2.01909e-06	-1.72082e-06	-1.93496e-06	-2.24662e-06																			-0.001	-1.14084e-06	-5.79978e-07	-1.01337e-06	-1.07838e-06		0.1	3.91368e-07	3.90854e-07
0.1	-2.71506e-06	-2.57485e-06	-2.48617e-06	-2.45786e-06		0.1	-2.04968e-06	-1.71126e-06	-1.91966e-06	-2.1797e-06																			5.55111e-17	-1.15996e-06	-6.30966e-07	-1.04205e-06	-1.07073e-06		0.101	3.85613e-07	3.86056e-07
0.101	-2.71506e-06	-2.5876e-06	-2.50474e-06	-2.46143e-06		0.101	-2.04203e-06	-1.69213e-06	-1.88142e-06	-2.09366e-06																			0.001	-1.15358e-06	-6.24592e-07	-1.05161e-06	-1.05543e-06		0.102	3.81776e-07	3.81265e-07
0.102	-2.72781e-06	-2.5876e-06	-2.52277e-06	-2.46474e-06		0.102	-2.01144e-06	-1.66345e-06	-1.93496e-06	-2.1319e-06																			0.002	-1.12809e-06	-6.50086e-07	-1.04205e-06	-1.06308e-06		0.103	3.76021e-07	3.76478e-07
0.103	-2.72781e-06	-2.57485e-06	-2.52441e-06	-2.46748e-06		0.103	-2.01144e-06	-1.70169e-06	-1.98085e-06	-2.1797e-06																			0.003	-1.13446e-06	-7.01073e-07	-1.03249e-06	-1.09367e-06		0.104	3.70265e-07	3.71696e-07
0.104	-2.72781e-06	-2.57485e-06	-2.52386e-06	-2.48268e-06		0.104	-2.04968e-06	-1.69213e-06	-1.95791e-06	-2.17014e-06																			0.004	-1.15996e-06	-7.45686e-07	-1.03249e-06	-1.11662e-06		0.105	3.66428e-07	3.66922e-07
0.105	-2.72781e-06	-2.5876e-06	-2.52386e-06	-2.48534e-06		0.105	-2.12616e-06	-1.67301e-06	-1.88907e-06	-2.09366e-06																			0.005	-1.17908e-06	-7.83927e-07	-1.03249e-06	-1.10897e-06		0.106	3.62591e-07	3.62156e-07
0.106	-2.71506e-06	-2.5876e-06	-2.52386e-06	-2.48762e-06		0.106	-2.14146e-06	-1.72082e-06	-1.86613e-06	-2.10322e-06																			0.006	-1.1982e-06	-7.83927e-07	-1.05161e-06	-1.10132e-06		0.107	3.56836e-07	3.57395e-07
0.107	-2.71506e-06	-2.57485e-06	-2.52386e-06	-2.48982e-06		0.107	-2.05733e-06	-1.68257e-06	-1.95791e-06	-2.20838e-06																			0.007	-1.21094e-06	-7.7118e-07	-1.05161e-06	-1.08603e-06		0.108	3.52999e-07	3.52641e-07
0.108	-2.74056e-06	-2.60034e-06	-2.52441e-06	-2.49187e-06		0.108	-1.9885e-06	-1.72082e-06	-1.95026e-06	-2.23706e-06																			0.008	-1.18545e-06	-8.15794e-07	-1.03249e-06	-1.08603e-06		0.109	3.49162e-07	3.47893e-07
0.109	-2.7533e-06	-2.62584e-06	-2.52222e-06	-2.49338e-06		0.109	-1.9885e-06	-1.8451e-06	-1.91967e-06	-2.25618e-06																			0.009	-1.19182e-06	-8.98648e-07	-1.04205e-06	-1.10897e-06		0.11	3.43407e-07	3.43148e-07
0.11	-2.74056e-06	-2.61309e-06	-2.50583e-06	-2.49436e-06		0.11	-2.06498e-06	-1.8451e-06	-1.95026e-06	-2.28486e-06																			0.01	-1.24918e-06	-9.30515e-07	-1.03249e-06	-1.09367e-06		0.111	3.3957e-07	3.38408e-07
0.111	-2.74056e-06	-2.61309e-06	-2.50583e-06	-2.49522e-06		0.111	-2.10322e-06	-1.73038e-06	-1.91966e-06	-2.1797e-06																			0.011	-1.28742e-06	-9.11395e-07	-1.04205e-06	-1.09367e-06		0.112	3.33814e-07	3.33673e-07
0.112	-2.7533e-06	-2.62584e-06	-2.52222e-06	-2.49664e-06		0.112	-2.10322e-06	-1.70169e-06	-1.89672e-06	-2.1319e-06																			0.012	-1.28742e-06	-9.36888e-07	-1.07073e-06	-1.12427e-06		0.113	3.28059e-07	3.28945e-07
0.113	-2.76605e-06	-2.63858e-06	-2.52441e-06	-2.49688e-06		0.113	-2.06498e-06	-1.69213e-06	-1.94261e-06	-2.14146e-06																			0.013	-1.28105e-06	-1.02612e-06	-1.05161e-06	-1.13956e-06		0.114	3.24222e-07	3.24222e-07
0.114	-2.76605e-06	-2.63858e-06	-2.52386e-06	-2.49659e-06		0.114	-2.06498e-06	-1.71126e-06	-1.9885e-06	-2.1319e-06																			0.014	-1.28105e-06	-1.05161e-06	-1.05161e-06	-1.13956e-06		0.115	3.18466e-07	3.19507e-07
0.115	-2.74056e-06	-2.62584e-06	-2.52386e-06	-2.49785e-06		0.115	-2.13381e-06	-1.76862e-06	-1.9579e-06	-2.17014e-06																			0.015	-1.30017e-06	-1.03886e-06	-1.07073e-06	-1.13956e-06		0.116	3.14629e-07	3.148e-07
0.116	-2.74056e-06	-2.63858e-06	-2.52386e-06	-2.4981e-06		0.116	-2.07263e-06	-1.72082e-06	-1.9885e-06	-2.21794e-06																			0.016	-1.2938e-06	-1.08985e-06	-1.08029e-06	-1.13191e-06		0.117	3.10793e-07	3.10102e-07
0.117	-2.7533e-06	-2.61309e-06	-2.52386e-06	-2.49877e-06		0.117	-2.11851e-06	-1.65389e-06	-1.99615e-06	-2.16058e-06																			0.017	-1.2683e-06	-1.0771e-06	-1.08029e-06	-1.11662e-06		0.118	3.05037e-07	3.05409e-07
0.118	-2.7533e-06	-2.61309e-06	-2.52386e-06	-2.49938e-06		0.118	-2.13381e-06	-1.72082e-06	-1.99615e-06	-2.14146e-06																			0.018	-1.2938e-06	-1.09622e-06	-1.08029e-06	-1.13191e-06		0.119	3.012e-07	3.00725e-07
0.119	-2.7533e-06	-2.63858e-06	-2.52386e-06	-2.49927e-06		0.119	-2.09557e-06	-1.78774e-06	-2.02674e-06	-2.1797e-06																			0.019	-1.33204e-06	-1.12172e-06	-1.08029e-06	-1.13956e-06		0.12	2.97363e-07	2.96045e-07
0.12	-2.76605e-06	-2.63858e-06	-2.52386e-06	-2.50023e-06		0.12	-2.03439e-06	-1.7495e-06	-1.95026e-06	-2.23706e-06																			0.02	-1.33204e-06	-1.09622e-06	-1.08029e-06	-1.14721e-06		0.121	2.91608e-07	2.91371e-07
0.121	-2.76605e-06	-2.65133e-06	-2.52277e-06	-2.50128e-06		0.121	-1.93496e-06	-1.73994e-06	-1.94261e-06	-2.2275e-06																			0.021	-1.31292e-06	-1.16633e-06	-1.08985e-06	-1.14721e-06		0.122	2.85852e-07	2.86704e-07
0.122	-2.7533e-06	-2.65133e-06	-2.52714e-06	-2.50271e-06		0.122	-1.96555e-06	-1.81642e-06	-1.9885e-06	-2.04586e-06																			0.022	-1.32566e-06	-1.18545e-06	-1.08985e-06	-1.14721e-06		0.123	2.82016e-07	2.82045e-07
0.123	-2.7533e-06	-2.65133e-06	-2.55937e-06	-2.50452e-06		0.123	-2.00379e-06	-1.86422e-06	-1.9732e-06	-2.09366e-06																			0.023	-1.32567e-06	-1.15996e-06	-1.08985e-06	-1.18545e-06		0.124	2.7626e-07	2.77393e-07
0.124	-2.76605e-06	-2.65133e-06	-2.56101e-06	-2.50632e-06		0.124	-2.03439e-06	-1.78774e-06	-1.95791e-06	-2.20838e-06																			0.024	-1.32566e-06	-1.15996e-06	-1.09941e-06	-1.20075e-06		0.125	2.72423e-07	2.72751e-07
0.125	-2.7788e-06	-2.65133e-06	-2.54571e-06	-2.50809e-06		0.125	-2.07263e-06	-1.7973e-06	-1.9579e-06	-2.17014e-06																			0.025	-1.34479e-06	-1.16633e-06	-1.10897e-06	-1.1778e-06		0.126	2.68586e-07	2.68117e-07
0.126	-2.7788e-06	-2.65133e-06	-2.56101e-06	-2.50986e-06		0.126	-2.08792e-06	-1.80686e-06	-1.94261e-06	-2.2275e-06																			0.026	-1.34479e-06	-1.17908e-06	-1.10897e-06	-1.17015e-06		0.127	2.62831e-07	2.63489e-07
0.127	-2.76605e-06	-2.65133e-06	-2.58286e-06	-2.51211e-06		0.127	-2.12616e-06	-1.73994e-06	-1.9579e-06	-2.25618e-06																			0.027	-1.33204e-06	-1.19182e-06	-1.10897e-06	-1.18545e-06		0.128	2.58994e-07	2.5887e-07
0.128	-2.7788e-06	-2.66408e-06	-2.59652e-06	-2.52712e-06		0.128	-2.17205e-06	-1.7495e-06	-1.98085e-06	-2.24662e-06																			0.028	-1.34478e-06	-1.28742e-06	-1.10897e-06	-1.1931e-06		0.129	2.53238e-07	2.54257e-07
0.129	-2.79154e-06	-2.65133e-06	-2.56319e-06	-2.52916e-06		0.129	-2.14146e-06	-1.76862e-06	-2.00379e-06	-2.23706e-06																			0.029	-1.37028e-06	-1.35116e-06	-1.10897e-06	-1.20839e-06		0.13	2.49401e-07	2.49653e-07
0.13	-2.79154e-06	-2.65133e-06	-2.54626e-06	-2.51889e-06		0.13	-2.14146e-06	-1.76862e-06	-2.01144e-06	-2.26574e-06																			0.03	-1.3894e-06	-1.31292e-06	-1.12809e-06	-1.20075e-06		0.131	2.45565e-07	2.45057e-07
0.131	-2.80429e-06	-2.68957e-06	-2.57904e-06	-2.5338e-06		0.131	-2.12616e-06	-1.80686e-06	-1.93496e-06	-2.33266e-06																			0.031	-1.38303e-06	-1.28742e-06	-1.13765e-06	-1.1931e-06		0.132	2.39809e-07	2.40466e-07
0.132	-2.7788e-06	-2.67682e-06	-2.60034e-06	-2.53627e-06		0.132	-2.04968e-06	-1.82598e-06	-2.01144e-06	-2.18926e-06																			0.032	-1.40852e-06	-1.34479e-06	-1.11853e-06	-1.20839e-06		0.133	2.35972e-07	2.35882e-07
0.133	-2.79154e-06	-2.67682e-06	-2.5998e-06	-2.53862e-06		0.133	-2.08027e-06	-1.78774e-06	-2.07263e-06	-2.10322e-06																			0.033	-1.40215e-06	-1.37028e-06	-1.11853e-06	-1.21604e-06		0.134	2.32135e-07	2.31305e-07
0.134	-2.80429e-06	-2.67682e-06	-2.58068e-06	-2.55325e-06		0.134	-2.08792e-06	-1.7495e-06	-2.05733e-06	-2.1797e-06																			0.034	-1.38303e-06	-1.41489e-06	-1.13765e-06	-1.23134e-06		0.135	2.28298e-07	2.2673e-07
0.135	-2.79154e-06	-2.67682e-06	-2.56429e-06	-2.55527e-06		0.135	-2.02674e-06	-1.82598e-06	-2.09557e-06	-2.20838e-06																			0.035	-1.42764e-06	-1.44676e-06	-1.15677e-06	-1.22369e-06		0.136	2.22543e-07	2.22157e-07
0.136	-2.80429e-06	-2.70232e-06	-2.58068e-06	-2.5574e-06		0.136	-2.00379e-06	-1.83554e-06	-2.04968e-06	-2.26574e-06																			0.036	-1.40215e-06	-1.44039e-06	-1.15677e-06	-1.22369e-06		0.137	2.16787e-07	2.17589e-07
0.137	-2.81704e-06	-2.70232e-06	-2.59925e-06	-2.54718e-06		0.137	-2.04968e-06	-1.7495e-06	-2.04203e-06	-2.26574e-06																			0.037	-1.41489e-06	-1.47863e-06	-1.15677e-06	-1.23899e-06		0.138	2.1295e-07	2.13028e-07
0.138	-2.82978e-06	-2.67682e-06	-2.60089e-06	-2.5362e-06		0.138	-2.14146e-06	-1.82598e-06	-2.08792e-06	-2.25618e-06																			0.038	-1.45951e-06	-1.44039e-06	-1.16633e-06	-1.24663e-06		0.139	2.09114e-07	2.08475e-07
0.139	-2.81704e-06	-2.66408e-06	-2.60034e-06	-2.54979e-06		0.139	-2.06498e-06	-1.8451e-06	-2.07263e-06	-2.28486e-06																			0.039	-1.44676e-06	-1.42764e-06	-1.16633e-06	-1.26193e-06		0.14	2.03358e-07	2.03927e-07
0.14	-2.80429e-06	-2.70232e-06	-2.60034e-06	-2.56339e-06		0.14	-1.98085e-06	-1.78774e-06	-2.04203e-06	-2.25618e-06																			0.04	-1.44039e-06	-1.46588e-06	-1.16633e-06	-1.27723e-06		0.141	1.99521e-07	1.99384e-07
0.141	-2.80429e-06	-2.71506e-06	-2.60034e-06	-2.56426e-06		0.141	-2.01909e-06	-1.73994e-06	-2.03439e-06	-2.24662e-06																			0.041	-1.47225e-06	-1.44676e-06	-1.16633e-06	-1.27723e-06		0.142	1.95684e-07	1.94847e-07
0.142	-2.81704e-06	-2.67682e-06	-2.60034e-06	-2.55271e-06		0.142	-2.15675e-06	-1.71126e-06	-2.03439e-06	-2.23706e-06																			0.042	-1.485e-06	-1.44039e-06	-1.14721e-06	-1.26193e-06		0.143	1.89929e-07	1.90314e-07
0.143	-2.82978e-06	-2.67682e-06	-2.60034e-06	-2.55306e-06		0.143	-2.1644e-06	-1.7495e-06	-2.02674e-06	-2.19882e-06																			0.043	-1.47225e-06	-1.47863e-06	-1.15677e-06	-1.26958e-06		0.144	1.86092e-07	1.85787e-07
0.144	-2.82978e-06	-2.70232e-06	-2.60034e-06	-2.56596e-06		0.144	-2.14911e-06	-1.7973e-06	-2.06498e-06	-2.2275e-06																			0.044	-1.47225e-06	-1.49775e-06	-1.20457e-06	-1.28488e-06		0.145	1.80336e-07	1.81265e-07
0.145	-2.81704e-06	-2.71506e-06	-2.60034e-06	-2.56656e-06		0.145	-2.09557e-06	-1.78774e-06	-2.05733e-06	-2.2753e-06																			0.045	-1.46588e-06	-1.52324e-06	-1.20457e-06	-1.28488e-06		0.146	1.76499e-07	1.76752e-07
0.146	-2.81704e-06	-2.71506e-06	-2.60034e-06	-2.5666e-06		0.146	-2.03439e-06	-1.70169e-06	-1.99615e-06	-2.34222e-06																			0.046	-1.47225e-06	-1.53599e-06	-1.19501e-06	-1.28488e-06		0.147	1.72663e-07	1.72245e-07
0.147	-2.82978e-06	-2.70232e-06	-2.60034e-06	-2.55438e-06		0.147	-2.10322e-06	-1.73037e-06	-2.03439e-06	-2.30398e-06																			0.047	-1.47863e-06	-1.55511e-06	-1.21413e-06	-1.28488e-06		0.148	1.66907e-07	1.67741e-07
0.148	-2.84253e-06	-2.71506e-06	-2.60034e-06	-2.55408e-06		0.148	-2.10322e-06	-1.7973e-06	-2.07263e-06	-2.29442e-06																			0.048	-1.485e-06	-1.56785e-06	-1.22369e-06	-1.30017e-06		0.149	1.6307e-07	1.63244e-07
0.149	-2.82978e-06	-2.71506e-06	-2.60034e-06	-2.56672e-06		0.149	-2.07263e-06	-1.78774e-06	-2.07263e-06	-2.30398e-06																			0.049	-1.49775e-06	-1.58697e-06	-1.21413e-06	-1.31547e-06		0.15	1.59233e-07	1.58751e-07
0.15	-2.81704e-06	-2.71506e-06	-2.5998e-06	-2.56757e-06		0.15	-2.07263e-06	-1.81642e-06	-2.08792e-06	-2.2753e-06																			0.05	-1.50412e-06	-1.58697e-06	-1.20457e-06	-1.30782e-06		0.151	1.55396e-07	1.5426e-07
0.151	-2.81704e-06	-2.72781e-06	-2.60198e-06	-2.5684e-06		0.151	-2.19499e-06	-1.81642e-06	-2.08027e-06	-2.33266e-06																			0.051	-1.50412e-06	-1.57423e-06	-1.23325e-06	-1.30017e-06		0.152	1.49641e-07	1.49774e-07
0.152	-2.81704e-06	-2.72781e-06	-2.61837e-06	-2.55704e-06		0.152	-2.21029e-06	-1.7973e-06	-2.05733e-06	-2.30398e-06																			0.052	-1.49775e-06	-1.62521e-06	-1.25237e-06	-1.31547e-06		0.153	1.43885e-07	1.45292e-07
0.153	-2.82978e-06	-2.74056e-06	-2.61782e-06	-2.55806e-06		0.153	-2.1797e-06	-1.8451e-06	-2.07263e-06	-2.2753e-06																			0.053	-1.485e-06	-1.64433e-06	-1.21413e-06	-1.32312e-06		0.154	1.40048e-07	1.40818e-07
0.154	-2.82978e-06	-2.72781e-06	-2.60308e-06	-2.57132e-06		0.154	-2.17205e-06	-1.83554e-06	-2.04968e-06	-2.25618e-06																			0.054	-1.49137e-06	-1.64433e-06	-1.21413e-06	-1.31547e-06		0.155	1.36212e-07	1.36351e-07
0.155	-2.82978e-06	-2.71506e-06	-2.61891e-06	-2.57209e-06		0.155	-2.05733e-06	-1.72082e-06	-1.98085e-06	-2.23706e-06																			0.055	-1.51687e-06	-1.68895e-06	-1.24281e-06	-1.33841e-06		0.156	1.32375e-07	1.31889e-07
0.156	-2.82978e-06	-2.72781e-06	-2.63804e-06	-2.57326e-06		0.156	-2.04968e-06	-1.72082e-06	-1.95791e-06	-2.21794e-06																			0.056	-1.54236e-06	-1.68895e-06	-1.25237e-06	-1.35371e-06		0.157	1.28538e-07	1.27428e-07
0.157	-2.82978e-06	-2.72781e-06	-2.63804e-06	-2.56169e-06		0.157	-2.15675e-06	-1.7973e-06	-2.01909e-06	-2.2275e-06																			0.057	-1.56785e-06	-1.68257e-06	-1.25237e-06	-1.34606e-06		0.158	1.22782e-07	1.2297e-07
0.158	-2.84253e-06	-2.72781e-06	-2.61891e-06	-2.56239e-06		0.158	-2.14911e-06	-1.77818e-06	-2.05733e-06	-2.29442e-06																			0.058	-1.54236e-06	-1.68895e-06	-1.25237e-06	-1.33841e-06		0.159	1.18945e-07	1.18515e-07
0.159	-2.85528e-06	-2.71506e-06	-2.60253e-06	-2.57591e-06		0.159	-2.14146e-06	-1.76862e-06	-2.04968e-06	-2.35178e-06																			0.059	-1.55511e-06	-1.75268e-06	-1.26193e-06	-1.33076e-06		0.16	1.15108e-07	1.14065e-07
0.16	-2.84253e-06	-2.72781e-06	-2.61837e-06	-2.5773e-06		0.16	-2.17205e-06	-1.7973e-06	-2.01909e-06	-2.35178e-06																			0.06	-1.59335e-06	-1.81004e-06	-1.25237e-06	-1.33841e-06		0.161	1.09353e-07	1.0962e-07
0.161	-2.82978e-06	-2.74056e-06	-2.63858e-06	-2.57853e-06		0.161	-2.12616e-06	-1.8451e-06	-1.9579e-06	-2.31354e-06																			0.061	-1.54236e-06	-1.77818e-06	-1.26193e-06	-1.34606e-06		0.162	1.05516e-07	1.05181e-07
0.162	-2.84253e-06	-2.72781e-06	-2.65934e-06	-2.57975e-06		0.162	-2.1644e-06	-1.86422e-06	-2.02674e-06	-2.33266e-06																			0.062	-1.51687e-06	-1.77818e-06	-1.27149e-06	-1.36136e-06		0.163	9.97606e-08	1.00749e-07
0.163	-2.86802e-06	-2.7533e-06	-2.673e-06	-2.5803e-06		0.163	-2.22559e-06	-1.82598e-06	-2.08792e-06	-2.35178e-06																			0.063	-1.54236e-06	-1.75906e-06	-1.28105e-06	-1.3843e-06		0.164	9.59236e-08	9.63263e-08
0.164	-2.86802e-06	-2.7533e-06	-2.63968e-06	-2.58047e-06		0.164	-2.14146e-06	-1.8451e-06	-2.09557e-06	-2.35178e-06																			0.064	-1.57423e-06	-1.76543e-06	-1.30017e-06	-1.40724e-06		0.165	9.20867e-08	9.19103e-08
0.165	-2.86803e-06	-2.7533e-06	-2.62274e-06	-2.58123e-06		0.165	-2.17205e-06	-1.87378e-06	-2.09557e-06	-2.30398e-06																			0.065	-1.61884e-06	-1.75906e-06	-1.28105e-06	-1.3996e-06		0.166	8.82497e-08	8.75012e-08
0.166	-2.86803e-06	-2.76605e-06	-2.65607e-06	-2.58252e-06		0.166	-2.32501e-06	-1.86422e-06	-2.00379e-06	-2.31354e-06																			0.066	-1.61247e-06	-1.74631e-06	-1.28105e-06	-1.37665e-06		0.167	8.44128e-08	8.30971e-08
0.167	-2.85528e-06	-2.74056e-06	-2.67519e-06	-2.58392e-06		0.167	-2.31736e-06	-1.91202e-06	-2.01909e-06	-2.35178e-06																			0.067	-1.60609e-06	-1.77818e-06	-1.29061e-06	-1.3843e-06		0.168	7.86574e-08	7.86964e-08
0.168	-2.85528e-06	-2.74056e-06	-2.65825e-06	-2.58447e-06		0.168	-2.1797e-06	-1.93114e-06	-2.11087e-06	-2.36134e-06																			0.068	-1.60609e-06	-1.79092e-06	-1.28105e-06	-1.39195e-06		0.169	7.48204e-08	7.4303e-08
0.169	-2.85528e-06	-2.76605e-06	-2.63968e-06	-2.58474e-06		0.169	-2.15675e-06	-1.93114e-06	-2.09557e-06	-2.39002e-06																			0.069	-1.59335e-06	-1.81004e-06	-1.29061e-06	-1.3996e-06		0.17	6.9065e-08	6.99158e-08
0.17	-2.85528e-06	-2.76605e-06	-2.63749e-06	-2.5853e-06		0.17	-2.21029e-06	-1.90246e-06	-2.04968e-06	-2.36134e-06																			0.07	-1.62521e-06	-1.80367e-06	-1.30017e-06	-1.40724e-06		0.171	6.5228e-08	6.55385e-08
0.171	-2.85528e-06	-2.76605e-06	-2.64022e-06	-2.58621e-06		0.171	-2.18735e-06	-1.87378e-06	-2.04203e-06	-2.36134e-06																			0.071	-1.61247e-06	-1.81004e-06	-1.30973e-06	-1.40724e-06		0.172	6.13911e-08	6.11718e-08
0.172	-2.85528e-06	-2.7533e-06	-2.65661e-06	-2.58698e-06		0.172	-2.1644e-06	-1.83554e-06	-2.04203e-06	-2.35178e-06																			0.072	-1.60609e-06	-1.84191e-06	-1.30973e-06	-1.41489e-06		0.173	5.56357e-08	5.68133e-08
0.173	-2.85528e-06	-2.74056e-06	-2.65661e-06	-2.586e-06		0.173	-2.17205e-06	-1.85466e-06	-2.04203e-06	-2.31354e-06																			0.073	-1.63159e-06	-1.85466e-06	-1.30973e-06	-1.44548e-06		0.174	5.17988e-08	5.24653e-08
0.174	-2.85528e-06	-2.76605e-06	-2.63968e-06	-2.5852e-06		0.174	-2.20264e-06	-1.80686e-06	-2.04968e-06	-2.30398e-06																			0.074	-1.60609e-06	-1.88015e-06	-1.31929e-06	-1.45313e-06		0.175	4.79618e-08	4.81284e-08
0.175	-2.85528e-06	-2.7788e-06	-2.63913e-06	-2.58603e-06		0.175	-2.27912e-06	-1.7973e-06	-2.01909e-06	-2.36134e-06																			0.075	-1.56785e-06	-1.91839e-06	-1.31929e-06	-1.43019e-06		0.176	4.41249e-08	4.38012e-08
0.176	-2.85528e-06	-2.7788e-06	-2.6577e-06	-2.58659e-06		0.176	-2.25618e-06	-1.8929e-06	-2.01909e-06	-2.39958e-06																			0.076	-1.58697e-06	-1.8929e-06	-1.32885e-06	-1.43019e-06		0.177	4.02879e-08	3.94852e-08
0.177	-2.85528e-06	-2.7788e-06	-2.67573e-06	-2.58662e-06		0.177	-2.27148e-06	-1.88334e-06	-2.09557e-06	-2.35178e-06																			0.077	-1.61884e-06	-1.8674e-06	-1.34797e-06	-1.43784e-06		0.178	3.45325e-08	3.518e-08
0.178	-2.86802e-06	-2.7788e-06	-2.67737e-06	-2.58676e-06		0.178	-2.24088e-06	-1.91202e-06	-2.08027e-06	-2.36134e-06																			0.078	-1.61247e-06	-1.8929e-06	-1.34797e-06	-1.46078e-06		0.179	3.06956e-08	3.08856e-08
0.179	-2.86802e-06	-2.7788e-06	-2.67682e-06	-2.59935e-06		0.179	-2.1797e-06	-1.92158e-06	-2.04203e-06	-2.3709e-06																			0.079	-1.61884e-06	-1.90564e-06	-1.34797e-06	-1.48372e-06		0.18	2.68586e-08	2.66022e-08
0.18	-2.86802e-06	-2.79154e-06	-2.67682e-06	-2.59881e-06		0.18	-2.195e-06	-1.91202e-06	-2.07263e-06	-2.39958e-06																			0.08	-1.66345e-06	-1.8929e-06	-1.35753e-06	-1.48373e-06		0.181	2.30217e-08	2.23294e-08
0.181	-2.86803e-06	-2.79154e-06	-2.67682e-06	-2.58675e-06		0.181	-2.11851e-06	-1.91202e-06	-2.05733e-06	-2.42826e-06																			0.081	-1.65708e-06	-1.8929e-06	-1.35753e-06	-1.49137e-06		0.182	1.91847e-08	1.80664e-08
0.182	-2.85528e-06	-2.7788e-06	-2.67682e-06	-2.58837e-06		0.182	-2.21794e-06	-1.90246e-06	-2.06498e-06	-2.4187e-06																			0.082	-1.61884e-06	-1.8929e-06	-1.36709e-06	-1.49137e-06		0.183	1.34293e-08	1.38129e-08
0.183	-2.85528e-06	-2.7788e-06	-2.67737e-06	-2.58973e-06		0.183	-2.27912e-06	-1.88334e-06	-2.08027e-06	-2.33266e-06																			0.083	-1.63159e-06	-1.95663e-06	-1.37665e-06	-1.49902e-06		0.184	9.59236e-09	9.56986e-09
0.184	-2.86802e-06	-2.7788e-06	-2.67519e-06	-2.59028e-06		0.184	-2.26383e-06	-1.8929e-06	-2.10322e-06	-2.35178e-06																			0.084	-1.62521e-06	-1.99487e-06	-1.39577e-06	-1.51432e-06		0.185	3.83694e-09	5.33688e-09
0.185	-2.88077e-06	-2.7788e-06	-2.6588e-06	-2.5908e-06		0.185	-2.34796e-06	-1.93114e-06	-2.11087e-06	-2.3709e-06																			0.085	-1.63796e-06	-1.95663e-06	-1.38621e-06	-1.49902e-06		0.186	0	1.11695e-09
0.186	-2.85528e-06	-2.7788e-06	-2.6588e-06	-2.59201e-06		0.186	-2.30972e-06	-1.90246e-06	-2.04968e-06	-2.33266e-06																			0.086	-1.66983e-06	-1.94388e-06	-1.37665e-06	-1.50667e-06		0.187	-3.83694e-09	-3.08995e-09
0.187	-2.85528e-06	-2.7788e-06	-2.67519e-06	-2.59353e-06		0.187	-2.29442e-06	-1.87378e-06	-2.05733e-06	-2.39002e-06																			0.087	-1.64433e-06	-1.93114e-06	-1.39577e-06	-1.52961e-06		0.188	-7.67389e-09	-7.28555e-09
0.188	-2.88077e-06	-2.79154e-06	-2.67792e-06	-2.60709e-06		0.188	-2.30207e-06	-1.96938e-06	-2.08027e-06	-2.35178e-06																			0.088	-1.62521e-06	-1.92476e-06	-1.39577e-06	-1.52961e-06		0.189	-1.15108e-08	-1.1472e-08
0.189	-2.88077e-06	-2.79154e-06	-2.67519e-06	-2.60702e-06		0.189	-2.28677e-06	-2.0363e-06	-2.06498e-06	-2.36134e-06																			0.089	-1.6762e-06	-1.963e-06	-1.39577e-06	-1.53726e-06		0.19	-1.53478e-08	-1.56497e-08
0.19	-2.86803e-06	-2.79154e-06	-2.65825e-06	-2.59467e-06		0.19	-2.30207e-06	-1.95026e-06	-2.06498e-06	-2.38046e-06																			0.09	-1.69532e-06	-1.9885e-06	-1.40533e-06	-1.53726e-06		0.191	-1.91847e-08	-1.98191e-08
0.191	-2.86803e-06	-2.80429e-06	-2.66044e-06	-2.59593e-06		0.191	-2.25618e-06	-1.90246e-06	-2.08027e-06	-2.38046e-06																			0.091	-1.69532e-06	-1.96938e-06	-1.42445e-06	-1.53726e-06		0.192	-2.49401e-08	-2.39807e-08
0.192	-2.88077e-06	-2.80429e-06	-2.69321e-06	-2.59779e-06		0.192	-2.22559e-06	-1.95982e-06	-2.12616e-06	-2.3709e-06																			0.092	-1.6762e-06	-1.963e-06	-1.42445e-06	-1.54491e-06		0.193	-2.87771e-08	-2.81321e-08
0.193	-2.88077e-06	-2.80429e-06	-2.6954e-06	-2.59857e-06		0.193	-2.24853e-06	-1.95982e-06	-2.14911e-06	-2.36134e-06																			0.093	-1.65071e-06	-1.98212e-06	-1.43401e-06	-1.56785e-06		0.194	-3.2614e-08	-3.22738e-08
0.194	-2.89352e-06	-2.79154e-06	-2.67846e-06	-2.61133e-06		0.194	-2.27912e-06	-1.97894e-06	-2.14911e-06	-2.33266e-06																			0.094	-1.68895e-06	-1.97575e-06	-1.46269e-06	-1.5755e-06		0.195	-3.6451e-08	-3.64081e-08
0.195	-2.90627e-06	-2.80429e-06	-2.67628e-06	-2.62503e-06		0.195	-2.26383e-06	-2.05542e-06	-2.13381e-06	-2.4187e-06																			0.095	-1.70807e-06	-1.95663e-06	-1.45313e-06	-1.56021e-06		0.196	-3.83695e-08	-4.05342e-08
0.196	-2.89352e-06	-2.80429e-06	-2.67628e-06	-2.61365e-06		0.196	-2.27912e-06	-2.01718e-06	-2.08027e-06	-2.40914e-06																			0.096	-1.70807e-06	-1.97575e-06	-1.44357e-06	-1.56021e-06		0.197	-4.22064e-08	-4.4658e-08
0.197	-2.88077e-06	-2.79154e-06	-2.67846e-06	-2.60261e-06		0.197	-2.30972e-06	-1.92158e-06	-2.07263e-06	-2.33266e-06																			0.097	-1.70169e-06	-1.963e-06	-1.44357e-06	-1.56785e-06		0.198	-4.98803e-08	-4.8782e-08
0.198	-2.88077e-06	-2.81704e-06	-2.69485e-06	-2.60396e-06		0.198	-2.195e-06	-1.91202e-06	-2.14146e-06	-2.40914e-06																			0.098	-1.70169e-06	-1.9885e-06	-1.45313e-06	-1.59845e-06		0.199	-5.37173e-08	-5.28993e-08
0.199	-2.89352e-06	-2.80429e-06	-2.69485e-06	-2.61698e-06		0.199	-2.14911e-06	-1.95982e-06	-2.17205e-06	-2.39002e-06																			0.099	-1.64433e-06	-2.03311e-06	-1.47225e-06	-1.61374e-06		0.2	-5.75542e-08	-5.70117e-08
0.2	-2.90627e-06	-2.79154e-06	-2.67792e-06	-2.61775e-06		0.2	-2.26383e-06	-1.97894e-06	-2.17205e-06	-2.4187e-06																			0.1	-1.65708e-06	-2.0586e-06	-1.46269e-06	-1.5908e-06		0.201	-6.13911e-08	-6.11191e-08
0.201	-2.90627e-06	-2.81704e-06	-2.67792e-06	-2.60623e-06		0.201	-2.31736e-06	-1.9407e-06	-2.12616e-06	-2.45694e-06																			0.101	-1.72719e-06	-2.0841e-06	-1.47225e-06	-1.5908e-06		0.202	-6.52281e-08	-6.52212e-08
0.202	-2.88077e-06	-2.81704e-06	-2.69485e-06	-2.60751e-06		0.202	-2.32501e-06	-1.95982e-06	-2.08792e-06	-2.42826e-06																			0.102	-1.70807e-06	-2.0586e-06	-1.47225e-06	-1.61374e-06		0.203	-6.9065e-08	-6.93176e-08
0.203	-2.88077e-06	-2.81704e-06	-2.69431e-06	-2.62171e-06		0.203	-2.28677e-06	-2.0363e-06	-2.11851e-06	-2.43782e-06																			0.103	-1.68895e-06	-2.0586e-06	-1.48181e-06	-1.62904e-06		0.204	-7.2902e-08	-7.34094e-08
0.204	-2.90627e-06	-2.82978e-06	-2.6801e-06	-2.63585e-06		0.204	-2.27912e-06	-1.99806e-06	-2.12616e-06	-2.4665e-06																			0.104	-1.70807e-06	-2.10322e-06	-1.51049e-06	-1.63669e-06		0.205	-7.67389e-08	-7.7498e-08
0.205	-2.89352e-06	-2.82978e-06	-2.69376e-06	-2.63676e-06		0.205	-2.28677e-06	-1.93114e-06	-2.12616e-06	-2.40914e-06																			0.105	-1.75906e-06	-2.10322e-06	-1.50093e-06	-1.62904e-06		0.206	-8.05759e-08	-8.15821e-08
0.206	-2.88077e-06	-2.81704e-06	-2.69594e-06	-2.62416e-06		0.206	-2.24088e-06	-1.9407e-06	-2.09557e-06	-2.40914e-06																			0.106	-1.73356e-06	-2.05223e-06	-1.49137e-06	-1.62139e-06		0.207	-8.63313e-08	-8.56619e-08
0.207	-2.86803e-06	-2.81704e-06	-2.69813e-06	-2.61217e-06		0.207	-2.21029e-06	-1.95982e-06	-2.07263e-06	-2.40914e-06																			0.107	-1.70169e-06	-2.0586e-06	-1.51049e-06	-1.65198e-06		0.208	-9.01682e-08	-8.97353e-08
0.208	-2.88077e-06	-2.82978e-06	-2.71179e-06	-2.62552e-06		0.208	-2.26383e-06	-1.95982e-06	-2.10322e-06	-2.38046e-06																			0.108	-1.70807e-06	-2.0841e-06	-1.52961e-06	-1.67493e-06		0.209	-9.40052e-08	-9.38014e-08
0.209	-2.90627e-06	-2.84253e-06	-2.69758e-06	-2.63785e-06		0.209	-2.34031e-06	-1.95982e-06	-2.14146e-06	-2.42826e-06																			0.109	-1.68895e-06	-2.05223e-06	-1.53917e-06	-1.68257e-06		0.21	-9.78421e-08	-9.78608e-08
0.21	-2.90627e-06	-2.84253e-06	-2.69704e-06	-2.63828e-06		0.21	-2.32501e-06	-1.96938e-06	-2.13381e-06	-2.43782e-06																			0.11	-1.69532e-06	-2.07135e-06	-1.53917e-06	-1.68257e-06		0.211	-1.01679e-07	-1.01911e-07
0.211	-2.90627e-06	-2.84253e-06	-2.71343e-06	-2.63983e-06		0.211	-2.28677e-06	-1.9407e-06	-2.09557e-06	-2.44738e-06																			0.111	-1.70169e-06	-2.10322e-06	-1.53917e-06	-1.66728e-06		0.212	-1.05516e-07	-1.05953e-07
0.212	-2.89352e-06	-2.85528e-06	-2.71561e-06	-2.62791e-06		0.212	-2.29442e-06	-1.93114e-06	-2.10322e-06	-2.40914e-06																			0.112	-1.71444e-06	-2.09684e-06	-1.54873e-06	-1.67493e-06		0.213	-1.09353e-07	-1.09987e-07
0.213	-2.89352e-06	-2.84253e-06	-2.71506e-06	-2.62795e-06		0.213	-2.28677e-06	-1.95026e-06	-2.13381e-06	-2.39002e-06																			0.113	-1.73994e-06	-2.02036e-06	-1.56785e-06	-1.69022e-06		0.214	-1.1319e-07	-1.14014e-07
0.214	-2.91901e-06	-2.84253e-06	-2.71506e-06	-2.64081e-06		0.214	-2.27912e-06	-1.95026e-06	-2.11851e-06	-2.39958e-06																			0.114	-1.72719e-06	-2.00762e-06	-1.57741e-06	-1.69787e-06		0.215	-1.17027e-07	-1.18032e-07
0.215	-2.90627e-06	-2.85528e-06	-2.71452e-06	-2.64166e-06		0.215	-2.1797e-06	-1.92158e-06	-2.08792e-06	-2.40914e-06																			0.115	-1.71444e-06	-2.07135e-06	-1.56785e-06	-1.70552e-06		0.216	-1.20864e-07	-1.22042e-07
0.216	-2.89352e-06	-2.84253e-06	-2.7167e-06	-2.6428e-06		0.216	-2.17205e-06	-1.92158e-06	-2.11087e-06	-2.48562e-06																			0.116	-1.71444e-06	-2.07135e-06	-1.57741e-06	-1.70552e-06		0.217	-1.24701e-07	-1.26044e-07
0.217	-2.89352e-06	-2.82978e-06	-2.73364e-06	-2.63072e-06		0.217	-2.31736e-06	-1.9407e-06	-2.14146e-06	-2.45694e-06																			0.117	-1.69532e-06	-2.06498e-06	-1.56785e-06	-1.70552e-06		0.218	-1.30456e-07	-1.30035e-07
0.218	-2.89352e-06	-2.84253e-06	-2.73145e-06	-2.61797e-06		0.218	-2.26383e-06	-1.91202e-06	-2.14911e-06	-2.33266e-06																			0.118	-1.73356e-06	-2.09684e-06	-1.57741e-06	-1.73611e-06		0.219	-1.34293e-07	-1.34012e-07
0.219	-2.90627e-06	-2.85528e-06	-2.69813e-06	-2.63089e-06		0.219	-2.24088e-06	-1.92158e-06	-2.1644e-06	-2.3709e-06																			0.119	-1.76543e-06	-2.13509e-06	-1.59653e-06	-1.75906e-06		0.22	-1.3813e-07	-1.37975e-07
0.22	-2.90627e-06	-2.85528e-06	-2.69813e-06	-2.64472e-06		0.22	-2.30972e-06	-1.97894e-06	-2.18735e-06	-2.48562e-06																			0.12	-1.78455e-06	-2.14783e-06	-1.58697e-06	-1.75141e-06		0.221	-1.41967e-07	-1.41923e-07
0.221	-2.90627e-06	-2.85528e-06	-2.73091e-06	-2.64585e-06		0.221	-2.33266e-06	-1.99806e-06	-2.15675e-06	-2.55254e-06																			0.121	-1.7718e-06	-2.12234e-06	-1.60609e-06	-1.75906e-06		0.222	-1.45804e-07	-1.45858e-07
0.222	-2.89352e-06	-2.84253e-06	-2.73473e-06	-2.63364e-06		0.222	-2.27148e-06	-1.92158e-06	-2.10322e-06	-2.49518e-06																			0.122	-1.75268e-06	-2.09047e-06	-1.62521e-06	-1.782e-06		0.223	-1.51559e-07	-1.49778e-07
0.223	-2.89352e-06	-2.84253e-06	-2.73637e-06	-2.63306e-06		0.223	-2.1797e-06	-1.87378e-06	-2.13381e-06	-2.4665e-06																			0.123	-1.77818e-06	-2.06498e-06	-1.63477e-06	-1.7973e-06		0.224	-1.55396e-07	-1.53682e-07
0.224	-2.90627e-06	-2.85528e-06	-2.75003e-06	-2.64573e-06		0.224	-2.24088e-06	-1.91202e-06	-2.11851e-06	-2.58122e-06																			0.124	-1.74631e-06	-2.07772e-06	-1.63477e-06	-1.7973e-06		0.225	-1.59233e-07	-1.5757e-07
0.225	-2.90627e-06	-2.85528e-06	-2.73582e-06	-2.64665e-06		0.225	-2.27148e-06	-1.95982e-06	-2.08792e-06	-2.52386e-06																			0.125	-1.70807e-06	-2.12871e-06	-1.63477e-06	-1.78965e-06		0.226	-1.6307e-07	-1.61442e-07
0.226	-2.90627e-06	-2.85528e-06	-2.73582e-06	-2.64769e-06		0.226	-2.29442e-06	-1.93114e-06	-2.13381e-06	-2.43782e-06																			0.126	-1.72082e-06	-2.12234e-06	-1.64433e-06	-1.782e-06		0.227	-1.64989e-07	-1.65297e-07
0.227	-2.91901e-06	-2.86803e-06	-2.75003e-06	-2.64886e-06		0.227	-2.30972e-06	-1.91202e-06	-2.17205e-06	-2.39002e-06																			0.127	-1.76543e-06	-2.12871e-06	-1.64433e-06	-1.80494e-06		0.228	-1.68826e-07	-1.6914e-07
0.228	-2.91901e-06	-2.86803e-06	-2.73637e-06	-2.64899e-06		0.228	-2.24853e-06	-1.95026e-06	-2.14146e-06	-2.38046e-06																			0.128	-1.75906e-06	-2.19245e-06	-1.67301e-06	-1.83554e-06		0.229	-1.74581e-07	-1.72971e-07
0.229	-2.90627e-06	-2.86803e-06	-2.73364e-06	-2.64886e-06		0.229	-2.30972e-06	-1.9885e-06	-2.10322e-06	-2.45694e-06																			0.129	-1.74631e-06	-2.22431e-06	-1.68257e-06	-1.82024e-06		0.23	-1.78418e-07	-1.76785e-07
0.23	-2.90627e-06	-2.88077e-06	-2.73364e-06	-2.65005e-06		0.23	-2.30207e-06	-1.9407e-06	-2.12616e-06	-2.53342e-06																			0.13	-1.77818e-06	-2.18607e-06	-1.68257e-06	-1.82024e-06		0.231	-1.80336e-07	-1.80584e-07
0.231	-2.90627e-06	-2.86803e-06	-2.73582e-06	-2.65137e-06		0.231	-2.25618e-06	-1.93114e-06	-2.12616e-06	-2.55254e-06																			0.131	-1.81004e-06	-2.17333e-06	-1.70169e-06	-1.83554e-06		0.232	-1.84173e-07	-1.84372e-07
0.232	-2.89352e-06	-2.86803e-06	-2.75167e-06	-2.65253e-06		0.232	-2.33266e-06	-2.00762e-06	-2.13381e-06	-2.45694e-06																			0.132	-1.77818e-06	-2.15421e-06	-1.70169e-06	-1.83554e-06		0.233	-1.8801e-07	-1.8815e-07
0.233	-2.89352e-06	-2.89352e-06	-2.75385e-06	-2.65297e-06		0.233	-2.33266e-06	-2.0363e-06	-2.1797e-06	-2.44738e-06																			0.133	-1.7718e-06	-2.13509e-06	-1.71126e-06	-1.85848e-06		0.234	-1.91847e-07	-1.91916e-07
0.234	-2.90627e-06	-2.88077e-06	-2.7533e-06	-2.65247e-06		0.234	-2.27912e-06	-2.01718e-06	-2.1644e-06	-2.45694e-06																			0.134	-1.7718e-06	-2.15421e-06	-1.72082e-06	-1.87378e-06		0.235	-1.95684e-07	-1.95672e-07
0.235	-2.91901e-06	-2.88077e-06	-2.7533e-06	-2.65248e-06		0.235	-2.30972e-06	-1.99806e-06	-2.15676e-06	-2.47606e-06																			0.135	-1.77818e-06	-2.16695e-06	-1.73037e-06	-1.87378e-06		0.236	-1.99521e-07	-1.9942e-07
0.236	-2.91901e-06	-2.90627e-06	-2.7533e-06	-2.65303e-06		0.236	-2.42444e-06	-2.0363e-06	-2.1797e-06	-2.53342e-06																			0.136	-1.78455e-06	-2.17333e-06	-1.7495e-06	-1.88907e-06		0.237	-2.03358e-07	-2.03162e-07
0.237	-2.90627e-06	-2.89352e-06	-2.7533e-06	-2.65342e-06		0.237	-2.43973e-06	-2.00762e-06	-2.1644e-06	-2.45694e-06																			0.137	-1.7718e-06	-2.16695e-06	-1.7495e-06	-1.90437e-06		0.238	-2.07195e-07	-2.06897e-07
0.238	-2.90627e-06	-2.89352e-06	-2.7533e-06	-2.65273e-06		0.238	-2.32501e-06	-1.96938e-06	-2.17205e-06	-2.44738e-06																			0.138	-1.78455e-06	-2.17333e-06	-1.73994e-06	-1.91202e-06		0.239	-2.11032e-07	-2.10629e-07
0.239	-2.90627e-06	-2.89352e-06	-2.7533e-06	-2.6519e-06		0.239	-2.32501e-06	-1.9407e-06	-2.18735e-06	-2.5143e-06																			0.139	-1.80367e-06	-2.1797e-06	-1.75906e-06	-1.92731e-06		0.24	-2.14869e-07	-2.14355e-07
0.24	-2.90627e-06	-2.89352e-06	-2.75276e-06	-2.65184e-06		0.24	-2.27148e-06	-1.96938e-06	-2.1644e-06	-2.45694e-06																			0.14	-1.82279e-06	-2.1797e-06	-1.77818e-06	-1.93496e-06		0.241	-2.18706e-07	-2.18078e-07
0.241	-2.90627e-06	-2.90627e-06	-2.75494e-06	-2.65117e-06		0.241	-2.20264e-06	-2.02674e-06	-2.18735e-06	-2.45694e-06																			0.141	-1.79092e-06	-2.19882e-06	-1.76862e-06	-1.93496e-06		0.242	-2.20624e-07	-2.21796e-07
0.242	-2.90627e-06	-2.89352e-06	-2.77133e-06	-2.65098e-06		0.242	-2.36325e-06	-2.06498e-06	-2.21794e-06	-2.45694e-06																			0.142	-1.77818e-06	-2.18607e-06	-1.7495e-06	-1.95026e-06		0.243	-2.24461e-07	-2.25513e-07
0.243	-2.91901e-06	-2.89352e-06	-2.77188e-06	-2.65127e-06		0.243	-2.41679e-06	-2.0841e-06	-2.1797e-06	-2.38046e-06																			0.143	-1.7973e-06	-2.14783e-06	-1.7495e-06	-1.95026e-06		0.244	-2.28298e-07	-2.29231e-07
0.244	-2.93176e-06	-2.91901e-06	-2.7533e-06	-2.65097e-06		0.244	-2.34796e-06	-2.00762e-06	-2.1797e-06	-2.42826e-06																			0.144	-1.82279e-06	-2.19245e-06	-1.77818e-06	-1.9579e-06		0.245	-2.32135e-07	-2.32947e-07
0.245	-2.91901e-06	-2.91901e-06	-2.73473e-06	-2.65169e-06		0.245	-2.39384e-06	-2.00762e-06	-2.17205e-06	-2.43782e-06																			0.145	-1.81642e-06	-2.20519e-06	-1.80686e-06	-1.96555e-06		0.246	-2.34054e-07	-2.36662e-07
0.246	-2.90627e-06	-2.91901e-06	-2.73528e-06	-2.65246e-06		0.246	-2.36325e-06	-2.02674e-06	-2.14911e-06	-2.43782e-06																			0.146	-1.7973e-06	-2.15421e-06	-1.81642e-06	-1.98085e-06		0.247	-2.37891e-07	-2.40379e-07
0.247	-2.90627e-06	-2.91901e-06	-2.75167e-06	-2.65348e-06		0.247	-2.28677e-06	-2.02674e-06	-2.1797e-06	-2.4665e-06																			0.147	-1.7973e-06	-2.16695e-06	-1.7973e-06	-2.00379e-06		0.248	-2.43646e-07	-2.44097e-07
0.248	-2.90627e-06	-2.91901e-06	-2.75385e-06	-2.65482e-06		0.248	-2.30972e-06	-2.02674e-06	-2.17205e-06	-2.44738e-06																			0.148	-1.81004e-06	-2.15421e-06	-1.80686e-06	-2.00379e-06		0.249	-2.47483e-07	-2.47812e-07
0.249	-2.90627e-06	-2.91901e-06	-2.7533e-06	-2.65564e-06		0.249	-2.32501e-06	-2.00762e-06	-2.14911e-06	-2.4665e-06																			0.149	-1.83554e-06	-2.16058e-06	-1.83554e-06	-2.00379e-06		0.25	-2.5132e-07	-2.51527e-07
0.25	-2.90627e-06	-2.91901e-06	-2.75221e-06	-2.65668e-06		0.25	-2.37855e-06	-2.00762e-06	-2.14146e-06	-2.53342e-06																			0.15	-1.84828e-06	-2.17333e-06	-1.8451e-06	-2.00379e-06		0.251	-2.55157e-07	-2.5524e-07
0.251	-2.90627e-06	-2.93176e-06	-2.75658e-06	-2.65822e-06		0.251	-2.44738e-06	-1.96938e-06	-2.14146e-06	-2.53342e-06																			0.151	-1.82916e-06	-2.16695e-06	-1.8451e-06	-2.01909e-06		0.252	-2.58994e-07	-2.58953e-07
0.252	-2.91901e-06	-2.94451e-06	-2.78936e-06	-2.66004e-06		0.252	-2.43973e-06	-2.01718e-06	-2.1797e-06	-2.49518e-06																			0.152	-1.81004e-06	-2.21157e-06	-1.8451e-06	-2.04968e-06		0.253	-2.62831e-07	-2.62664e-07
0.253	-2.93176e-06	-2.94451e-06	-2.78881e-06	-2.66151e-06		0.253	-2.43973e-06	-2.05542e-06	-2.22559e-06	-2.53342e-06																			0.153	-1.86103e-06	-2.17333e-06	-1.86422e-06	-2.05733e-06		0.254	-2.66668e-07	-2.66371e-07
0.254	-2.93176e-06	-2.93176e-06	-2.75822e-06	-2.66344e-06		0.254	-2.3556e-06	-2.02674e-06	-2.25618e-06	-2.48562e-06																			0.154	-1.86103e-06	-2.1797e-06	-1.88334e-06	-2.07263e-06		0.255	-2.70505e-07	-2.70073e-07
0.255	-2.93176e-06	-2.93176e-06	-2.76969e-06	-2.66569e-06		0.255	-2.25618e-06	-2.01718e-06	-2.21794e-06	-2.45694e-06																			0.155	-1.81004e-06	-2.23069e-06	-1.90246e-06	-2.07263e-06		0.256	-2.72423e-07	-2.73769e-07
0.256	-2.94451e-06	-2.93176e-06	-2.77188e-06	-2.68039e-06		0.256	-2.27148e-06	-1.97894e-06	-2.1797e-06	-2.50474e-06																			0.156	-1.80367e-06	-2.23706e-06	-1.91202e-06	-2.08027e-06		0.257	-2.7626e-07	-2.77462e-07
0.257	-2.93176e-06	-2.91901e-06	-2.77516e-06	-2.68249e-06		0.257	-2.31736e-06	-1.9885e-06	-2.20264e-06	-2.48562e-06																			0.157	-1.81642e-06	-2.24343e-06	-1.90246e-06	-2.11087e-06		0.258	-2.82015e-07	-2.81153e-07
0.258	-2.93176e-06	-2.94451e-06	-2.80957e-06	-2.68468e-06		0.258	-2.34796e-06	-2.0841e-06	-2.21029e-06	-2.5143e-06																			0.158	-1.83554e-06	-2.23069e-06	-1.8929e-06	-2.09557e-06		0.259	-2.85852e-07	-2.84838e-07
0.259	-2.95725e-06	-2.97e-06	-2.82815e-06	-2.69991e-06		0.259	-2.51621e-06	-2.10322e-06	-2.24088e-06	-2.53342e-06																			0.159	-1.85466e-06	-2.23706e-06	-1.92158e-06	-2.08792e-06		0.26	-2.89689e-07	-2.88515e-07
0.26	-2.94451e-06	-2.94451e-06	-2.81066e-06	-2.69012e-06		0.26	-2.60034e-06	-2.0363e-06	-2.23324e-06	-2.54298e-06																			0.16	-1.86103e-06	-2.23706e-06	-1.95026e-06	-2.10322e-06		0.261	-2.91608e-07	-2.92182e-07
0.261	-2.95725e-06	-2.94451e-06	-2.79373e-06	-2.6927e-06		0.261	-2.45503e-06	-2.05542e-06	-2.18735e-06	-2.59078e-06																			0.161	-1.81004e-06	-2.23706e-06	-1.95026e-06	-2.11851e-06		0.262	-2.95445e-07	-2.95844e-07
0.262	-2.95725e-06	-2.93176e-06	-2.81012e-06	-2.69503e-06		0.262	-2.46268e-06	-2.0841e-06	-2.18735e-06	-2.54298e-06																			0.162	-1.81642e-06	-2.26255e-06	-1.9407e-06	-2.13381e-06		0.263	-3.012e-07	-2.99498e-07
0.263	-2.93176e-06	-2.93176e-06	-2.82924e-06	-2.69707e-06		0.263	-2.44738e-06	-2.04586e-06	-2.17205e-06	-2.52386e-06																			0.163	-1.8674e-06	-2.26255e-06	-1.95026e-06	-2.1644e-06		0.264	-3.05037e-07	-3.03143e-07
0.264	-2.93176e-06	-2.94451e-06	-2.82924e-06	-2.71139e-06		0.264	-2.3862e-06	-2.0363e-06	-2.20264e-06	-2.48562e-06																			0.164	-1.8674e-06	-2.24981e-06	-1.97894e-06	-2.17205e-06		0.265	-3.06956e-07	-3.06776e-07
0.265	-2.94451e-06	-2.95725e-06	-2.81012e-06	-2.71293e-06		0.265	-2.43973e-06	-2.0841e-06	-2.21794e-06	-2.4665e-06																			0.165	-1.84828e-06	-2.25618e-06	-1.99806e-06	-2.17205e-06		0.266	-3.10793e-07	-3.104e-07
0.266	-2.94451e-06	-2.97e-06	-2.79373e-06	-2.71456e-06		0.266	-2.41679e-06	-2.10322e-06	-2.21029e-06	-2.50474e-06																			0.166	-1.82916e-06	-2.24981e-06	-1.99806e-06	-2.18735e-06		0.267	-3.14629e-07	-3.14014e-07
0.267	-2.94451e-06	-2.97e-06	-2.81012e-06	-2.71614e-06		0.267	-2.42444e-06	-2.10322e-06	-2.21794e-06	-2.48562e-06																			0.167	-1.82916e-06	-2.23069e-06	-1.99806e-06	-2.18735e-06		0.268	-3.18466e-07	-3.17618e-07
0.268	-2.97e-06	-2.99549e-06	-2.82924e-06	-2.71692e-06		0.268	-2.47797e-06	-2.07454e-06	-2.18735e-06	-2.42826e-06																			0.168	-1.84191e-06	-2.22431e-06	-2.01718e-06	-2.18735e-06		0.269	-3.22303e-07	-3.21209e-07
0.269	-2.95725e-06	-2.98275e-06	-2.82869e-06	-2.71771e-06		0.269	-2.42444e-06	-2.0363e-06	-2.25618e-06	-2.40914e-06																			0.169	-1.87378e-06	-2.24981e-06	-2.0363e-06	-2.20264e-06		0.27	-3.24222e-07	-3.24788e-07
0.27	-2.94451e-06	-2.97e-06	-2.81121e-06	-2.7185e-06		0.27	-2.47797e-06	-2.04586e-06	-2.30207e-06	-2.4187e-06																			0.17	-1.87378e-06	-2.28805e-06	-2.02674e-06	-2.20264e-06		0.271	-3.28059e-07	-3.28355e-07
0.271	-2.97e-06	-2.98275e-06	-2.8134e-06	-2.71923e-06		0.271	-2.46268e-06	-2.10322e-06	-2.22559e-06	-2.47606e-06																			0.171	-1.86103e-06	-2.30079e-06	-2.0363e-06	-2.21029e-06		0.272	-3.31896e-07	-3.31911e-07
0.272	-2.97e-06	-2.98275e-06	-2.84617e-06	-2.72132e-06		0.272	-2.34796e-06	-2.11278e-06	-2.21029e-06	-2.55254e-06																			0.172	-1.8674e-06	-2.2753e-06	-2.05542e-06	-2.23324e-06		0.273	-3.35733e-07	-3.35458e-07
0.273	-2.97e-06	-2.99549e-06	-2.84781e-06	-2.72255e-06		0.273	-2.36325e-06	-2.0363e-06	-2.19499e-06	-2.53342e-06																			0.173	-1.88652e-06	-2.24343e-06	-2.06498e-06	-2.25618e-06		0.274	-3.3957e-07	-3.38994e-07
0.274	-2.97e-06	-2.99549e-06	-2.83252e-06	-2.72377e-06		0.274	-2.3709e-06	-1.99806e-06	-2.18735e-06	-2.55254e-06																			0.174	-1.88015e-06	-2.26255e-06	-2.07454e-06	-2.26383e-06		0.275	-3.43407e-07	-3.42519e-07
0.275	-2.95725e-06	-2.98275e-06	-2.8489e-06	-2.72613e-06		0.275	-2.32501e-06	-2.00762e-06	-2.18735e-06	-2.5621e-06																			0.175	-1.87378e-06	-2.28805e-06	-2.07454e-06	-2.26383e-06		0.276	-3.45325e-07	-3.46033e-07
0.276	-2.97e-06	-2.99549e-06	-2.86584e-06	-2.72706e-06		0.276	-2.3709e-06	-2.04586e-06	-2.1797e-06	-2.53342e-06																			0.176	-1.88015e-06	-2.29442e-06	-2.09366e-06	-2.27912e-06		0.277	-3.49162e-07	-3.4954e-07
0.277	-2.97e-06	-2.99549e-06	-2.84945e-06	-2.72841e-06		0.277	-2.46268e-06	-2.0841e-06	-2.22559e-06	-2.49518e-06																			0.177	-1.85466e-06	-2.31991e-06	-2.0841e-06	-2.28677e-06		0.278	-3.54917e-07	-3.53042e-07
0.278	-2.98275e-06	-2.99549e-06	-2.83033e-06	-2.72977e-06		0.278	-2.43209e-06	-2.09366e-06	-2.21794e-06	-2.53342e-06																			0.178	-1.87378e-06	-2.29442e-06	-2.09366e-06	-2.29442e-06		0.279	-3.56836e-07	-3.56533e-07
0.279	-3.00824e-06	-3.00824e-06	-2.83088e-06	-2.73065e-06		0.279	-2.44738e-06	-2.12234e-06	-2.21029e-06	-2.59078e-06																			0.179	-1.90564e-06	-2.26893e-06	-2.12234e-06	-2.30972e-06		0.28	-3.58754e-07	-3.60017e-07
0.28	-3.00824e-06	-3.00824e-06	-2.84727e-06	-2.73247e-06		0.28	-2.45503e-06	-2.10322e-06	-2.22559e-06	-2.52386e-06																			0.18	-1.89927e-06	-2.29442e-06	-2.12234e-06	-2.32501e-06		0.281	-3.62591e-07	-3.63498e-07
0.281	-2.99549e-06	-3.00824e-06	-2.84836e-06	-2.73464e-06		0.281	-2.36325e-06	-2.0363e-06	-2.22559e-06	-2.52386e-06																			0.181	-1.88015e-06	-2.28167e-06	-2.1319e-06	-2.34031e-06		0.282	-3.66428e-07	-3.66978e-07
0.282	-2.98275e-06	-2.99549e-06	-2.85218e-06	-2.73693e-06		0.282	-2.36325e-06	-2.07454e-06	-2.21029e-06	-2.57166e-06																			0.182	-1.86103e-06	-2.2753e-06	-2.17014e-06	-2.34031e-06		0.283	-3.70265e-07	-3.70456e-07
0.283	-2.99549e-06	-3.00824e-06	-2.88441e-06	-2.75186e-06		0.283	-2.40149e-06	-2.09366e-06	-2.23324e-06	-2.57166e-06																			0.183	-1.85466e-06	-2.29442e-06	-2.19882e-06	-2.34031e-06		0.284	-3.72184e-07	-3.73931e-07
0.284	-3.00824e-06	-3.03373e-06	-2.8866e-06	-2.75426e-06		0.284	-2.41679e-06	-2.04586e-06	-2.30972e-06	-2.57166e-06																			0.184	-1.85466e-06	-2.31354e-06	-2.20838e-06	-2.3556e-06		0.285	-3.76021e-07	-3.77409e-07
0.285	-3.00824e-06	-3.04648e-06	-2.86912e-06	-2.75599e-06		0.285	-2.50857e-06	-2.02674e-06	-2.30207e-06	-2.60034e-06																			0.185	-1.8674e-06	-2.30079e-06	-2.20838e-06	-2.3556e-06		0.286	-3.79858e-07	-3.80886e-07
0.286	-3.00824e-06	-3.04648e-06	-2.86857e-06	-2.75735e-06		0.286	-2.47797e-06	-2.02674e-06	-2.23324e-06	-2.59078e-06																			0.186	-1.8929e-06	-2.30717e-06	-2.21794e-06	-2.36325e-06		0.287	-3.83695e-07	-3.84362e-07
0.287	-3.00824e-06	-3.03373e-06	-2.88715e-06	-2.74758e-06		0.287	-2.40914e-06	-2.07454e-06	-2.21029e-06	-2.54298e-06																			0.187	-1.88015e-06	-2.30079e-06	-2.2275e-06	-2.39384e-06		0.288	-3.87531e-07	-3.87837e-07
0.288	-3.00824e-06	-3.03373e-06	-2.90463e-06	-2.76336e-06		0.288	-2.46268e-06	-2.16058e-06	-2.24088e-06	-2.47606e-06																			0.188	-1.87378e-06	-2.24343e-06	-2.23706e-06	-2.43209e-06		0.289	-3.91368e-07	-3.91313e-07
0.289	-3.00824e-06	-3.04648e-06	-2.90845e-06	-2.76573e-06		0.289	-2.49327e-06	-2.1319e-06	-2.23324e-06	-2.45694e-06																			0.189	-1.92476e-06	-2.31354e-06	-2.24662e-06	-2.43209e-06		0.29	-3.95205e-07	-3.94789e-07
0.29	-3.00824e-06	-3.07197e-06	-2.92429e-06	-2.76854e-06		0.29	-2.39384e-06	-2.10322e-06	-2.20264e-06	-2.49518e-06																			0.19	-1.94388e-06	-2.31991e-06	-2.25618e-06	-2.41679e-06		0.291	-3.99042e-07	-3.98266e-07
0.291	-3.02099e-06	-3.08472e-06	-2.92375e-06	-2.78422e-06		0.291	-2.36325e-06	-2.14146e-06	-2.1797e-06	-2.59078e-06																			0.191	-1.93114e-06	-2.28805e-06	-2.2753e-06	-2.41679e-06		0.292	-4.02879e-07	-4.01744e-07
0.292	-3.02099e-06	-3.07197e-06	-2.90954e-06	-2.7874e-06		0.292	-2.3862e-06	-2.12234e-06	-2.17205e-06	-2.71506e-06																			0.192	-1.91202e-06	-2.33266e-06	-2.28486e-06	-2.44738e-06		0.293	-4.06716e-07	-4.05222e-07
0.293	-3.03373e-06	-3.07197e-06	-2.9232e-06	-2.79078e-06		0.293	-2.33266e-06	-2.04586e-06	-2.195e-06	-2.71506e-06																			0.193	-1.90564e-06	-2.2753e-06	-2.28486e-06	-2.47797e-06		0.294	-4.10553e-07	-4.08699e-07
0.294	-3.04648e-06	-3.08472e-06	-2.92593e-06	-2.79452e-06		0.294	-2.36325e-06	-2.04586e-06	-2.25618e-06	-2.60034e-06																			0.194	-1.92476e-06	-2.28805e-06	-2.29442e-06	-2.48562e-06		0.295	-4.10553e-07	-4.12171e-07
0.295	-3.03373e-06	-3.08472e-06	-2.92484e-06	-2.79863e-06		0.295	-2.39384e-06	-2.11278e-06	-2.30207e-06	-2.54298e-06																			0.195	-1.97575e-06	-2.3709e-06	-2.3231e-06	-2.50857e-06		0.296	-4.1439e-07	-4.15647e-07
0.296	-3.03373e-06	-3.08472e-06	-2.92593e-06	-2.80276e-06		0.296	-2.47797e-06	-2.11278e-06	-2.24853e-06	-2.62902e-06																			0.196	-1.95663e-06	-2.33266e-06	-2.35178e-06	-2.51621e-06		0.297	-4.18227e-07	-4.19127e-07
0.297	-3.03373e-06	-3.08472e-06	-2.94614e-06	-2.80661e-06		0.297	-2.53151e-06	-2.11278e-06	-2.20264e-06	-2.5621e-06																			0.197	-1.90564e-06	-2.32629e-06	-2.36134e-06	-2.51621e-06		0.298	-4.22064e-07	-4.22607e-07
0.298	-3.04648e-06	-3.09747e-06	-2.98001e-06	-2.80974e-06		0.298	-2.49327e-06	-2.0841e-06	-2.23324e-06	-2.54298e-06																			0.198	-1.93751e-06	-2.35815e-06	-2.3709e-06	-2.53151e-06		0.299	-4.25901e-07	-4.26088e-07
0.299	-3.07197e-06	-3.11021e-06	-2.98384e-06	-2.81389e-06		0.299	-2.56975e-06	-2.05542e-06	-2.21794e-06	-2.57166e-06																			0.199	-1.95026e-06	-2.37727e-06	-2.39002e-06	-2.53916e-06		0.3	-4.29738e-07	-4.29568e-07
0.3	-3.08472e-06	-3.12296e-06	-2.98275e-06	-2.83106e-06		0.3	-2.56975e-06	-2.15102e-06	-2.22559e-06	-2.52386e-06																			0.2	-1.92476e-06	-2.40277e-06	-2.39958e-06	-2.54681e-06		0.301	-4.33575e-07	-4.33045e-07
0.301	-3.08472e-06	-3.12296e-06	-2.98275e-06	-2.84776e-06		0.301	-2.49327e-06	-2.1319e-06	-2.32501e-06	-2.59078e-06																			0.201	-1.88652e-06	-2.39002e-06	-2.4187e-06	-2.5621e-06		0.302	-4.37412e-07	-4.36521e-07
0.302	-3.07197e-06	-3.09747e-06	-2.98275e-06	-2.83935e-06		0.302	-2.43209e-06	-2.06498e-06	-2.29442e-06	-2.60034e-06																			0.202	-1.91839e-06	-2.3709e-06	-2.40914e-06	-2.56975e-06		0.303	-4.41249e-07	-4.39994e-07
0.303	-3.08472e-06	-3.11021e-06	-2.9822e-06	-2.84321e-06		0.303	-2.33266e-06	-2.15102e-06	-2.24088e-06	-2.6577e-06																			0.203	-1.95026e-06	-2.31354e-06	-2.40914e-06	-2.58505e-06		0.304	-4.43167e-07	-4.43464e-07
0.304	-3.11021e-06	-3.13571e-06	-2.98438e-06	-2.86028e-06		0.304	-2.46268e-06	-2.14146e-06	-2.25618e-06	-2.67682e-06																			0.204	-1.95663e-06	-2.30717e-06	-2.43782e-06	-2.60034e-06		0.305	-4.47004e-07	-4.46934e-07
0.305	-3.11021e-06	-3.14845e-06	-2.99968e-06	-2.86396e-06		0.305	-2.61564e-06	-2.0841e-06	-2.24853e-06	-2.5621e-06																			0.205	-1.95026e-06	-2.33266e-06	-2.45694e-06	-2.60799e-06		0.306	-4.48923e-07	-4.50403e-07
0.306	-3.11021e-06	-3.14845e-06	-3.0035e-06	-2.86781e-06		0.306	-2.62329e-06	-2.07454e-06	-2.22559e-06	-2.59078e-06																			0.206	-1.91202e-06	-2.30717e-06	-2.4665e-06	-2.61564e-06		0.307	-4.5276e-07	-4.53874e-07
0.307	-3.12296e-06	-3.14845e-06	-3.02208e-06	-2.87248e-06		0.307	-2.58505e-06	-2.12234e-06	-2.21794e-06	-2.62902e-06																			0.207	-1.91202e-06	-2.30717e-06	-2.44738e-06	-2.63858e-06		0.308	-4.58515e-07	-4.57343e-07
0.308	-3.12296e-06	-3.1612e-06	-3.03574e-06	-2.87667e-06		0.308	-2.50857e-06	-2.1797e-06	-2.24088e-06	-2.60034e-06																			0.208	-1.94388e-06	-2.30717e-06	-2.4665e-06	-2.66153e-06		0.309	-4.62352e-07	-4.60806e-07
0.309	-3.12296e-06	-3.1612e-06	-3.0046e-06	-2.88145e-06		0.309	-2.52386e-06	-2.12234e-06	-2.25618e-06	-2.5621e-06																			0.209	-1.9885e-06	-2.31354e-06	-2.50474e-06	-2.66153e-06		0.31	-4.6427e-07	-4.64262e-07
0.31	-3.13571e-06	-3.1612e-06	-3.0035e-06	-2.88655e-06		0.31	-2.50092e-06	-2.10322e-06	-2.25618e-06	-2.54298e-06																			0.21	-2.00762e-06	-2.29442e-06	-2.50474e-06	-2.66918e-06		0.311	-4.66189e-07	-4.67715e-07
0.311	-3.14845e-06	-3.1612e-06	-3.03847e-06	-2.89149e-06		0.311	-2.47797e-06	-2.12234e-06	-2.24088e-06	-2.5621e-06																			0.211	-1.97575e-06	-2.29442e-06	-2.5143e-06	-2.69212e-06		0.312	-4.70026e-07	-4.71167e-07
0.312	-3.1612e-06	-3.1612e-06	-3.05868e-06	-2.89652e-06		0.312	-2.50092e-06	-2.11278e-06	-2.26383e-06	-2.61946e-06																			0.212	-1.93114e-06	-2.33266e-06	-2.52386e-06	-2.70742e-06		0.313	-4.73863e-07	-4.74617e-07
0.313	-3.1612e-06	-3.17395e-06	-3.05977e-06	-2.91407e-06		0.313	-2.46268e-06	-2.09366e-06	-2.27148e-06	-2.62902e-06																			0.213	-1.93114e-06	-2.31991e-06	-2.53342e-06	-2.70742e-06		0.314	-4.777e-07	-4.78063e-07
0.314	-3.1612e-06	-3.17395e-06	-3.05923e-06	-2.91878e-06		0.314	-2.43209e-06	-2.10322e-06	-2.26383e-06	-2.57166e-06																			0.214	-1.9885e-06	-2.35178e-06	-2.54298e-06	-2.73036e-06		0.315	-4.81537e-07	-4.81506e-07
0.315	-3.17395e-06	-3.19944e-06	-3.05923e-06	-2.9238e-06		0.315	-2.43973e-06	-2.0841e-06	-2.29442e-06	-2.59078e-06																			0.215	-2.00124e-06	-2.37727e-06	-2.5621e-06	-2.73801e-06		0.316	-4.85374e-07	-4.84942e-07
0.316	-3.18669e-06	-3.23768e-06	-3.05868e-06	-2.94233e-06		0.316	-2.56975e-06	-2.05542e-06	-2.24088e-06	-2.61946e-06																			0.216	-1.95663e-06	-2.39002e-06	-2.59078e-06	-2.74566e-06		0.317	-4.8921e-07	-4.88372e-07
0.317	-3.18669e-06	-3.23768e-06	-3.05977e-06	-2.9486e-06		0.317	-2.61564e-06	-2.11278e-06	-2.27912e-06	-2.61946e-06																			0.217	-1.93751e-06	-2.40277e-06	-2.60034e-06	-2.76095e-06		0.318	-4.93047e-07	-4.91795e-07
0.318	-3.18669e-06	-3.23768e-06	-3.07944e-06	-2.95346e-06		0.318	-2.53151e-06	-2.15102e-06	-2.30972e-06	-2.59078e-06																			0.218	-1.92476e-06	-2.31991e-06	-2.61946e-06	-2.7686e-06		0.319	-4.96884e-07	-4.9521e-07
0.319	-3.19944e-06	-3.23768e-06	-3.11549e-06	-2.9586e-06		0.319	-2.50092e-06	-2.16058e-06	-2.24088e-06	-2.59078e-06																			0.219	-1.91202e-06	-2.33266e-06	-2.62902e-06	-2.7839e-06		0.32	-4.98803e-07	-4.98617e-07
0.32	-3.21219e-06	-3.25043e-06	-3.13516e-06	-2.97723e-06		0.32	-2.52386e-06	-2.14146e-06	-2.24853e-06	-2.62902e-06																			0.22	-1.93751e-06	-2.35815e-06	-2.62902e-06	-2.80684e-06		0.321	-5.00721e-07	-5.02017e-07
0.321	-3.21219e-06	-3.25043e-06	-3.13626e-06	-2.98222e-06		0.321	-2.55445e-06	-2.09366e-06	-2.24088e-06	-2.6577e-06																			0.221	-1.96938e-06	-2.31991e-06	-2.66726e-06	-2.82214e-06		0.322	-5.04558e-07	-5.05414e-07
0.322	-3.22494e-06	-3.25043e-06	-3.13571e-06	-2.98721e-06		0.322	-2.55445e-06	-2.11278e-06	-2.26383e-06	-2.6099e-06																			0.222	-1.97575e-06	-2.33266e-06	-2.67682e-06	-2.80684e-06		0.323	-5.10314e-07	-5.08807e-07
0.323	-3.23768e-06	-3.27592e-06	-3.13516e-06	-3.00525e-06		0.323	-2.5621e-06	-2.1797e-06	-2.27148e-06	-2.63858e-06																			0.223	-1.97575e-06	-2.35815e-06	-2.68638e-06	-2.83743e-06		0.324	-5.14151e-07	-5.12192e-07
0.324	-3.23768e-06	-3.27592e-06	-3.1368e-06	-3.01054e-06		0.324	-2.62329e-06	-2.2275e-06	-2.27912e-06	-2.64814e-06																			0.224	-1.98212e-06	-2.40277e-06	-2.71506e-06	-2.86803e-06		0.325	-5.14151e-07	-5.15569e-07
0.325	-3.25043e-06	-3.28867e-06	-3.15483e-06	-3.01551e-06		0.325	-2.58505e-06	-2.16058e-06	-2.29442e-06	-2.6099e-06																			0.225	-2.00762e-06	-2.40277e-06	-2.71506e-06	-2.85273e-06		0.326	-5.17988e-07	-5.18944e-07
0.326	-3.26317e-06	-3.31416e-06	-3.17286e-06	-3.02046e-06		0.326	-2.54681e-06	-2.07454e-06	-2.21794e-06	-2.64814e-06																			0.226	-2.01399e-06	-2.35815e-06	-2.74374e-06	-2.85273e-06		0.327	-5.21824e-07	-5.22316e-07
0.327	-3.26317e-06	-3.30142e-06	-3.17395e-06	-3.02551e-06		0.327	-2.5621e-06	-2.09366e-06	-2.21794e-06	-2.62902e-06																			0.227	-2.01399e-06	-2.39639e-06	-2.78198e-06	-2.88332e-06		0.328	-5.25662e-07	-5.25686e-07
0.328	-3.27592e-06	-3.30142e-06	-3.17558e-06	-3.03015e-06		0.328	-2.61564e-06	-2.10322e-06	-2.29442e-06	-2.60034e-06																			0.228	-2.03311e-06	-2.42826e-06	-2.79154e-06	-2.90627e-06		0.329	-5.29498e-07	-5.29053e-07
0.329	-3.28867e-06	-3.31416e-06	-3.19143e-06	-3.03486e-06		0.329	-2.60799e-06	-2.11278e-06	-2.30207e-06	-2.62902e-06																			0.229	-2.03311e-06	-2.43463e-06	-2.79154e-06	-2.92156e-06		0.33	-5.31417e-07	-5.32418e-07
0.33	-3.28867e-06	-3.31416e-06	-3.19307e-06	-3.0387e-06		0.33	-2.58505e-06	-2.15102e-06	-2.29442e-06	-2.61946e-06																			0.23	-2.03311e-06	-2.39639e-06	-2.8011e-06	-2.93686e-06		0.331	-5.35254e-07	-5.35781e-07
0.331	-3.28867e-06	-3.31416e-06	-3.19471e-06	-3.04249e-06		0.331	-2.63858e-06	-2.14146e-06	-2.28677e-06	-2.63858e-06																			0.231	-1.99487e-06	-2.31991e-06	-2.82022e-06	-2.94451e-06		0.332	-5.39091e-07	-5.39142e-07
0.332	-3.30142e-06	-3.31416e-06	-3.21055e-06	-3.04671e-06		0.332	-2.60034e-06	-2.14146e-06	-2.29442e-06	-2.62902e-06																			0.232	-1.96938e-06	-2.35815e-06	-2.82022e-06	-2.94451e-06		0.333	-5.42928e-07	-5.42501e-07
0.333	-3.30142e-06	-3.32691e-06	-3.21274e-06	-3.06281e-06		0.333	-2.55445e-06	-2.16058e-06	-2.32501e-06	-2.6099e-06																			0.233	-2.00124e-06	-2.3709e-06	-2.8489e-06	-2.96745e-06		0.334	-5.46765e-07	-5.45858e-07
0.334	-3.28867e-06	-3.32691e-06	-3.21219e-06	-3.06611e-06		0.334	-2.55445e-06	-2.17014e-06	-2.31736e-06	-2.67682e-06																			0.234	-2.03948e-06	-2.33903e-06	-2.87759e-06	-2.9751e-06		0.335	-5.50602e-07	-5.49211e-07
0.335	-3.30142e-06	-3.33966e-06	-3.21164e-06	-3.06965e-06		0.335	-2.5774e-06	-2.15102e-06	-2.27912e-06	-2.68638e-06																			0.235	-2.03311e-06	-2.35815e-06	-2.87759e-06	-2.96745e-06		0.336	-5.5252e-07	-5.52557e-07
0.336	-3.32691e-06	-3.36515e-06	-3.21328e-06	-3.08674e-06		0.336	-2.61564e-06	-2.10322e-06	-2.28677e-06	-2.69594e-06																			0.236	-1.96938e-06	-2.40914e-06	-2.90627e-06	-3.00569e-06		0.337	-5.54439e-07	-5.55899e-07
0.337	-3.33966e-06	-3.36515e-06	-3.23186e-06	-3.0905e-06		0.337	-2.60034e-06	-2.16058e-06	-2.34031e-06	-2.6577e-06																			0.237	-1.9885e-06	-2.42826e-06	-2.94451e-06	-3.02863e-06		0.338	-5.58275e-07	-5.59241e-07
0.338	-3.33966e-06	-3.36515e-06	-3.2477e-06	-3.09391e-06		0.338	-2.55445e-06	-2.17014e-06	-2.30207e-06	-2.67682e-06																			0.238	-2.02674e-06	-2.39639e-06	-2.98275e-06	-3.02863e-06		0.339	-5.62112e-07	-5.62581e-07
0.339	-3.33966e-06	-3.3779e-06	-3.23295e-06	-3.09813e-06		0.339	-2.55445e-06	-2.16058e-06	-2.23324e-06	-2.7055e-06																			0.239	-2.01399e-06	-2.34541e-06	-2.99231e-06	-3.02099e-06		0.34	-5.65949e-07	-5.65919e-07
0.34	-3.3524e-06	-3.39064e-06	-3.23186e-06	-3.10164e-06		0.34	-2.54681e-06	-2.23706e-06	-2.24853e-06	-2.73418e-06																			0.24	-2.04586e-06	-2.34541e-06	-2.99231e-06	-3.02099e-06		0.341	-5.69786e-07	-5.69251e-07
0.341	-3.3524e-06	-3.36515e-06	-3.24988e-06	-3.10551e-06		0.341	-2.54681e-06	-2.19882e-06	-2.27148e-06	-2.69594e-06																			0.241	-2.06498e-06	-2.40914e-06	-3.01143e-06	-3.05158e-06		0.342	-5.73623e-07	-5.7258e-07
0.342	-3.33966e-06	-3.3524e-06	-3.2701e-06	-3.11023e-06		0.342	-2.54681e-06	-2.12234e-06	-2.29442e-06	-2.67682e-06																			0.242	-2.03948e-06	-2.43463e-06	-3.02099e-06	-3.08217e-06		0.343	-5.7746e-07	-5.75903e-07
0.343	-3.3524e-06	-3.39064e-06	-3.28758e-06	-3.11407e-06		0.343	-2.59269e-06	-2.1797e-06	-2.31736e-06	-2.71506e-06																			0.243	-2.05223e-06	-2.44738e-06	-3.04011e-06	-3.09747e-06		0.344	-5.79379e-07	-5.79222e-07
0.344	-3.36515e-06	-3.40339e-06	-3.28922e-06	-3.11831e-06		0.344	-2.60799e-06	-2.18926e-06	-2.29442e-06	-2.6577e-06																			0.244	-2.09685e-06	-2.48562e-06	-3.05923e-06	-3.10511e-06		0.345	-5.81297e-07	-5.82539e-07
0.345	-3.36515e-06	-3.40339e-06	-3.28867e-06	-3.13521e-06		0.345	-2.58505e-06	-2.14146e-06	-2.30972e-06	-2.6577e-06																			0.245	-2.07772e-06	-2.45375e-06	-3.06879e-06	-3.11276e-06		0.346	-5.85134e-07	-5.85855e-07
0.346	-3.36515e-06	-3.40339e-06	-3.28867e-06	-3.13854e-06		0.346	-2.5774e-06	-2.1319e-06	-2.33266e-06	-2.74374e-06																			0.246	-2.04586e-06	-2.45375e-06	-3.08791e-06	-3.11276e-06		0.347	-5.88971e-07	-5.89168e-07
0.347	-3.3779e-06	-3.40339e-06	-3.28867e-06	-3.14258e-06		0.347	-2.5774e-06	-2.16058e-06	-2.31736e-06	-2.78198e-06																			0.247	-2.04586e-06	-2.47925e-06	-3.10703e-06	-3.151e-06		0.348	-5.92808e-07	-5.92477e-07
0.348	-3.39064e-06	-3.41614e-06	-3.28867e-06	-3.15905e-06		0.348	-2.61564e-06	-2.2275e-06	-2.3556e-06	-2.64814e-06																			0.248	-2.0586e-06	-2.44738e-06	-3.11659e-06	-3.17395e-06		0.349	-5.96645e-07	-5.95782e-07
0.349	-3.39064e-06	-3.41614e-06	-3.28867e-06	-3.16244e-06		0.349	-2.63094e-06	-2.19882e-06	-2.37855e-06	-2.66726e-06																			0.249	-2.09047e-06	-2.40914e-06	-3.13571e-06	-3.15865e-06		0.35	-5.98563e-07	-5.9908e-07
0.35	-3.3779e-06	-3.42888e-06	-3.28812e-06	-3.16541e-06		0.35	-2.63858e-06	-2.21794e-06	-2.3709e-06	-2.72462e-06																			0.25	-2.10322e-06	-2.40914e-06	-3.16439e-06	-3.17395e-06		0.351	-6.00482e-07	-6.02372e-07
0.351	-3.36515e-06	-3.42888e-06	-3.28976e-06	-3.16847e-06		0.351	-2.68447e-06	-2.16058e-06	-2.31736e-06	-2.67682e-06																			0.251	-2.07772e-06	-2.4665e-06	-3.19307e-06	-3.21219e-06		0.352	-6.04319e-07	-6.05662e-07
0.352	-3.39064e-06	-3.42888e-06	-3.30724e-06	-3.17254e-06		0.352	-2.76095e-06	-2.09366e-06	-2.33266e-06	-2.71506e-06																			0.252	-2.06498e-06	-2.51112e-06	-3.21219e-06	-3.23513e-06		0.353	-6.08156e-07	-6.08948e-07
0.353	-3.41614e-06	-3.44163e-06	-3.32746e-06	-3.1767e-06		0.353	-2.69212e-06	-2.1797e-06	-2.33266e-06	-2.73418e-06																			0.253	-2.07772e-06	-2.46013e-06	-3.22175e-06	-3.24278e-06		0.354	-6.11993e-07	-6.12229e-07
0.354	-3.41614e-06	-3.44163e-06	-3.34494e-06	-3.18093e-06		0.354	-2.64623e-06	-2.17014e-06	-2.34031e-06	-2.71506e-06																			0.254	-2.09047e-06	-2.43463e-06	-3.25043e-06	-3.25808e-06		0.355	-6.1583e-07	-6.15506e-07
0.355	-3.42888e-06	-3.46712e-06	-3.34603e-06	-3.19734e-06		0.355	-2.73801e-06	-2.21794e-06	-2.3862e-06	-2.74374e-06																			0.255	-2.06498e-06	-2.46013e-06	-3.25999e-06	-3.25808e-06		0.356	-6.19667e-07	-6.18777e-07
0.356	-3.42888e-06	-3.46712e-06	-3.34767e-06	-3.20111e-06		0.356	-2.69977e-06	-2.26574e-06	-2.31736e-06	-2.7533e-06																			0.256	-2.04586e-06	-2.4665e-06	-3.27911e-06	-3.26572e-06		0.357	-6.21585e-07	-6.22039e-07
0.357	-3.42888e-06	-3.45438e-06	-3.36351e-06	-3.19201e-06		0.357	-2.69977e-06	-2.25618e-06	-2.30972e-06	-2.72462e-06																			0.257	-2.05223e-06	-2.52386e-06	-3.29823e-06	-3.27337e-06		0.358	-6.25422e-07	-6.25294e-07
0.358	-3.44163e-06	-3.47987e-06	-3.3657e-06	-3.20817e-06		0.358	-2.69212e-06	-2.2753e-06	-2.3709e-06	-2.82978e-06																			0.258	-2.0586e-06	-2.51112e-06	-3.30779e-06	-3.28867e-06		0.359	-6.29259e-07	-6.28541e-07
0.359	-3.42888e-06	-3.47987e-06	-3.36515e-06	-3.21164e-06		0.359	-2.67682e-06	-2.28486e-06	-2.40149e-06	-2.85846e-06																			0.259	-2.10959e-06	-2.492e-06	-3.34603e-06	-3.32691e-06		0.36	-6.31178e-07	-6.3178e-07
0.36	-3.44163e-06	-3.47987e-06	-3.3646e-06	-3.21441e-06		0.36	-2.71506e-06	-2.25618e-06	-2.36325e-06	-2.74374e-06																			0.26	-2.10322e-06	-2.50474e-06	-3.36515e-06	-3.3575e-06		0.361	-6.35014e-07	-6.35015e-07
0.361	-3.45438e-06	-3.49262e-06	-3.36679e-06	-3.23044e-06		0.361	-2.72271e-06	-2.16058e-06	-2.30972e-06	-2.76286e-06																			0.261	-2.07772e-06	-2.48562e-06	-3.40339e-06	-3.3728e-06		0.362	-6.38851e-07	-6.38242e-07
0.362	-3.44163e-06	-3.49262e-06	-3.38208e-06	-3.22107e-06		0.362	-2.7686e-06	-2.1797e-06	-2.33266e-06	-2.78198e-06																			0.262	-2.09047e-06	-2.48562e-06	-3.43207e-06	-3.3575e-06		0.363	-6.42688e-07	-6.41459e-07
0.363	-3.45438e-06	-3.50536e-06	-3.38591e-06	-3.22467e-06		0.363	-2.81449e-06	-2.24662e-06	-2.34796e-06	-2.71506e-06																			0.263	-2.09047e-06	-2.44101e-06	-3.45119e-06	-3.34221e-06		0.364	-6.46525e-07	-6.44666e-07
0.364	-3.46712e-06	-3.51811e-06	-3.40394e-06	-3.24172e-06		0.364	-2.73801e-06	-2.21794e-06	-2.30207e-06	-2.7533e-06																			0.264	-2.11596e-06	-2.46013e-06	-3.47987e-06	-3.3728e-06		0.365	-6.48444e-07	-6.47861e-07
0.365	-3.47987e-06	-3.50536e-06	-3.41923e-06	-3.24548e-06		0.365	-2.68447e-06	-2.1797e-06	-2.32501e-06	-2.82022e-06																			0.265	-2.12871e-06	-2.47287e-06	-3.48943e-06	-3.41104e-06		0.366	-6.50362e-07	-6.51045e-07
0.366	-3.47987e-06	-3.49262e-06	-3.40667e-06	-3.24929e-06		0.366	-2.7533e-06	-2.17014e-06	-2.3556e-06	-2.82978e-06																			0.266	-2.10322e-06	-2.47288e-06	-3.50855e-06	-3.40339e-06		0.367	-6.54199e-07	-6.54221e-07
0.367	-3.47987e-06	-3.50536e-06	-3.42196e-06	-3.25295e-06		0.367	-2.74566e-06	-2.19882e-06	-2.39384e-06	-2.83934e-06																			0.267	-2.09047e-06	-2.50474e-06	-3.52767e-06	-3.40339e-06		0.368	-6.58036e-07	-6.5739e-07
0.368	-3.49262e-06	-3.53086e-06	-3.44054e-06	-3.2563e-06		0.368	-2.76095e-06	-2.20838e-06	-2.43209e-06	-2.76286e-06																			0.268	-2.0841e-06	-2.47287e-06	-3.57547e-06	-3.45693e-06		0.369	-6.61873e-07	-6.60549e-07
0.369	-3.49262e-06	-3.55635e-06	-3.44218e-06	-3.2601e-06		0.369	-2.81449e-06	-2.18926e-06	-2.40149e-06	-2.78198e-06																			0.269	-2.12871e-06	-2.49837e-06	-3.58503e-06	-3.47222e-06		0.37	-6.63792e-07	-6.63698e-07
0.37	-3.49262e-06	-3.5691e-06	-3.44108e-06	-3.27668e-06		0.37	-2.74566e-06	-2.20838e-06	-2.39385e-06	-2.83934e-06																			0.27	-2.14783e-06	-2.54298e-06	-3.58503e-06	-3.44928e-06		0.371	-6.6571e-07	-6.66841e-07
0.371	-3.50536e-06	-3.5691e-06	-3.44327e-06	-3.28128e-06		0.371	-2.72271e-06	-2.2275e-06	-2.41679e-06	-2.79154e-06																			0.271	-2.11597e-06	-2.54298e-06	-3.62327e-06	-3.45693e-06		0.372	-6.69547e-07	-6.69977e-07
0.372	-3.51811e-06	-3.5691e-06	-3.45911e-06	-3.28611e-06		0.372	-2.84508e-06	-2.24662e-06	-2.40149e-06	-2.76286e-06																			0.272	-2.11597e-06	-2.55573e-06	-3.64239e-06	-3.49517e-06		0.373	-6.73384e-07	-6.73105e-07
0.373	-3.51811e-06	-3.5691e-06	-3.46075e-06	-3.29055e-06		0.373	-2.86802e-06	-2.30398e-06	-2.36325e-06	-2.71506e-06																			0.273	-2.11597e-06	-2.54936e-06	-3.67107e-06	-3.51046e-06		0.374	-6.77221e-07	-6.76224e-07
0.374	-3.51811e-06	-3.5691e-06	-3.46184e-06	-3.29542e-06		0.374	-2.7686e-06	-2.26574e-06	-2.37855e-06	-2.74374e-06																			0.274	-2.11597e-06	-2.51749e-06	-3.69975e-06	-3.51046e-06		0.375	-6.79139e-07	-6.79337e-07
0.375	-3.53086e-06	-3.5691e-06	-3.47932e-06	-3.31257e-06		0.375	-2.69212e-06	-2.18926e-06	-2.39384e-06	-2.77242e-06																			0.275	-2.11597e-06	-2.49837e-06	-3.73799e-06	-3.53341e-06		0.376	-6.81058e-07	-6.82444e-07
0.376	-3.5436e-06	-3.5691e-06	-3.49954e-06	-3.31749e-06		0.376	-2.76095e-06	-2.23706e-06	-2.3709e-06	-2.78198e-06																			0.276	-2.13509e-06	-2.53661e-06	-3.77623e-06	-3.5487e-06		0.377	-6.84895e-07	-6.85546e-07
0.377	-3.5436e-06	-3.5691e-06	-3.51702e-06	-3.32339e-06		0.377	-2.84508e-06	-2.24662e-06	-2.3709e-06	-2.82022e-06																			0.277	-2.14146e-06	-2.57485e-06	-3.77623e-06	-3.54105e-06		0.378	-6.88732e-07	-6.88641e-07
0.378	-3.5436e-06	-3.5691e-06	-3.51811e-06	-3.32851e-06		0.378	-2.79154e-06	-2.2275e-06	-2.3862e-06	-2.79154e-06																			0.278	-2.12871e-06	-2.53661e-06	-3.78579e-06	-3.564e-06		0.379	-6.92569e-07	-6.91731e-07
0.379	-3.55635e-06	-3.58184e-06	-3.5192e-06	-3.33389e-06		0.379	-2.7533e-06	-2.2275e-06	-2.3862e-06	-2.82022e-06																			0.279	-2.10959e-06	-2.51749e-06	-3.81447e-06	-3.60224e-06		0.38	-6.94487e-07	-6.94812e-07
0.38	-3.5691e-06	-3.62008e-06	-3.53723e-06	-3.35287e-06		0.38	-2.7839e-06	-2.24662e-06	-2.40149e-06	-2.88715e-06																			0.28	-2.11597e-06	-2.50474e-06	-3.82403e-06	-3.60224e-06		0.381	-6.96406e-07	-6.97887e-07
0.381	-3.5691e-06	-3.63283e-06	-3.55526e-06	-3.3592e-06		0.381	-2.84508e-06	-2.3231e-06	-2.3862e-06	-2.81066e-06																			0.281	-2.13509e-06	-2.54936e-06	-3.87183e-06	-3.61754e-06		0.382	-7.00242e-07	-7.00955e-07
0.382	-3.5691e-06	-3.62008e-06	-3.55635e-06	-3.36537e-06		0.382	-2.79154e-06	-2.3709e-06	-2.39385e-06	-2.74374e-06																			0.282	-2.1797e-06	-2.5876e-06	-3.91007e-06	-3.65578e-06		0.383	-7.04079e-07	-7.04018e-07
0.383	-3.58184e-06	-3.62008e-06	-3.55799e-06	-3.38335e-06		0.383	-2.77625e-06	-2.35178e-06	-2.43209e-06	-2.7533e-06																			0.283	-2.19245e-06	-2.51749e-06	-3.91963e-06	-3.67872e-06		0.384	-7.07916e-07	-7.07074e-07
0.384	-3.59459e-06	-3.63283e-06	-3.57329e-06	-3.38803e-06		0.384	-2.90627e-06	-2.30398e-06	-2.42444e-06	-2.72462e-06																			0.284	-2.17333e-06	-2.56848e-06	-3.94831e-06	-3.68637e-06		0.385	-7.09835e-07	-7.10122e-07
0.385	-3.60734e-06	-3.64558e-06	-3.57656e-06	-3.39302e-06		0.385	-2.89862e-06	-2.24662e-06	-2.44738e-06	-2.73418e-06																			0.285	-2.1797e-06	-2.60034e-06	-3.96743e-06	-3.70166e-06		0.386	-7.11753e-07	-7.13164e-07
0.386	-3.63283e-06	-3.64558e-06	-3.59623e-06	-3.39884e-06		0.386	-2.81449e-06	-2.25618e-06	-2.47033e-06	-2.82022e-06																			0.286	-2.16058e-06	-2.54298e-06	-3.99611e-06	-3.71696e-06		0.387	-7.1559e-07	-7.16204e-07
0.387	-3.64558e-06	-3.67107e-06	-3.6301e-06	-3.40504e-06		0.387	-2.79919e-06	-2.29442e-06	-2.45503e-06	-2.8011e-06																			0.287	-2.14783e-06	-2.60034e-06	-4.0248e-06	-3.71696e-06		0.388	-7.19427e-07	-7.19237e-07
0.388	-3.64558e-06	-3.68382e-06	-3.63392e-06	-3.41098e-06		0.388	-2.82978e-06	-2.26574e-06	-2.43209e-06	-2.7533e-06																			0.288	-2.14146e-06	-2.59397e-06	-4.06304e-06	-3.7552e-06		0.389	-7.23264e-07	-7.22262e-07
0.389	-3.64558e-06	-3.68382e-06	-3.63283e-06	-3.42962e-06		0.389	-2.86038e-06	-2.26574e-06	-2.43973e-06	-2.78198e-06																			0.289	-2.12234e-06	-2.53661e-06	-4.10128e-06	-3.78579e-06		0.39	-7.25183e-07	-7.25277e-07
0.39	-3.64558e-06	-3.69657e-06	-3.63228e-06	-3.44807e-06		0.39	-2.87567e-06	-2.20838e-06	-2.43973e-06	-2.82978e-06																			0.29	-2.15421e-06	-2.56848e-06	-4.11084e-06	-3.77815e-06		0.391	-7.27101e-07	-7.28282e-07
0.391	-3.64558e-06	-3.69657e-06	-3.63392e-06	-3.4541e-06		0.391	-2.94451e-06	-2.25618e-06	-2.3862e-06	-2.8011e-06																			0.291	-2.19882e-06	-2.55573e-06	-4.12996e-06	-3.80109e-06		0.392	-7.30938e-07	-7.31282e-07
0.392	-3.65832e-06	-3.69657e-06	-3.65195e-06	-3.46053e-06		0.392	-2.88332e-06	-2.3709e-06	-2.40149e-06	-2.8011e-06																			0.292	-2.12871e-06	-2.54936e-06	-4.14908e-06	-3.81639e-06		0.393	-7.34775e-07	-7.34275e-07
0.393	-3.67107e-06	-3.70931e-06	-3.66998e-06	-3.46665e-06		0.393	-2.80684e-06	-2.36134e-06	-2.45503e-06	-2.89671e-06																			0.293	-2.16058e-06	-2.58122e-06	-4.17776e-06	-3.82403e-06		0.394	-7.38612e-07	-7.37261e-07
0.394	-3.67107e-06	-3.70931e-06	-3.67107e-06	-3.4724e-06		0.394	-2.94451e-06	-2.36134e-06	-2.45503e-06	-2.87759e-06																			0.294	-2.18607e-06	-2.59397e-06	-4.22556e-06	-3.83168e-06		0.395	-7.4053e-07	-7.40239e-07
0.395	-3.67107e-06	-3.72206e-06	-3.67216e-06	-3.47815e-06		0.395	-2.95215e-06	-2.35178e-06	-2.44738e-06	-2.87759e-06																			0.295	-2.12234e-06	-2.61309e-06	-4.25424e-06	-3.83933e-06		0.396	-7.42449e-07	-7.43208e-07
0.396	-3.68382e-06	-3.7603e-06	-3.69019e-06	-3.48454e-06		0.396	-2.86802e-06	-2.30398e-06	-2.40914e-06	-2.90627e-06																			0.296	-2.14146e-06	-2.61309e-06	-4.29248e-06	-3.87757e-06		0.397	-7.46286e-07	-7.4617e-07
0.397	-3.69657e-06	-3.77305e-06	-3.70768e-06	-3.49025e-06		0.397	-2.95215e-06	-2.24662e-06	-2.39384e-06	-2.93495e-06																			0.297	-2.1797e-06	-2.5621e-06	-4.32116e-06	-3.90816e-06		0.398	-7.50123e-07	-7.49123e-07
0.398	-3.72206e-06	-3.77305e-06	-3.71095e-06	-3.50824e-06		0.398	-2.92921e-06	-2.26574e-06	-2.42444e-06	-2.98275e-06																			0.298	-2.18607e-06	-2.50474e-06	-4.3594e-06	-3.90051e-06		0.399	-7.5396e-07	-7.52065e-07
0.399	-3.74755e-06	-3.77305e-06	-3.72789e-06	-3.52726e-06		0.399	-2.89862e-06	-2.33266e-06	-2.46268e-06	-2.92539e-06																			0.299	-2.16695e-06	-2.57485e-06	-4.38808e-06	-3.90816e-06		0.4	-7.55878e-07	-7.54997e-07
0.4	-3.74755e-06	-3.78579e-06	-3.74755e-06	-3.53355e-06		0.4	-2.9751e-06	-2.35178e-06	-2.47797e-06	-2.8489e-06																			0.3	-2.15421e-06	-2.62584e-06	-4.39764e-06	-3.93111e-06		0.401	-7.57797e-07	-7.57921e-07
0.401	-3.74755e-06	-3.79854e-06	-3.76722e-06	-3.53933e-06		0.401	-2.96745e-06	-2.35178e-06	-2.47797e-06	-2.83934e-06																			0.301	-2.14783e-06	-2.59397e-06	-4.43588e-06	-3.93111e-06		0.402	-7.61634e-07	-7.60839e-07
0.402	-3.74755e-06	-3.81129e-06	-3.78416e-06	-3.54537e-06		0.402	-2.9598e-06	-2.36134e-06	-2.50857e-06	-2.83934e-06																			0.302	-2.15421e-06	-2.58122e-06	-4.455e-06	-3.93111e-06		0.403	-7.63552e-07	-7.63747e-07
0.403	-3.74755e-06	-3.81129e-06	-3.78743e-06	-3.56463e-06		0.403	-2.99804e-06	-2.3709e-06	-2.50857e-06	-2.83934e-06																			0.303	-2.16058e-06	-2.61309e-06	-4.48368e-06	-3.9464e-06		0.404	-7.65471e-07	-7.66649e-07
0.404	-3.7603e-06	-3.81129e-06	-3.80437e-06	-3.57112e-06		0.404	-2.99804e-06	-2.34222e-06	-2.50857e-06	-2.82978e-06																			0.304	-2.21157e-06	-2.63221e-06	-4.52192e-06	-3.96935e-06		0.405	-7.69307e-07	-7.69545e-07
0.405	-3.77305e-06	-3.83678e-06	-3.82458e-06	-3.57839e-06		0.405	-2.96745e-06	-2.30398e-06	-2.51621e-06	-2.83934e-06																			0.305	-2.23706e-06	-2.63221e-06	-4.56972e-06	-3.98464e-06		0.406	-7.73144e-07	-7.72432e-07
0.406	-3.77305e-06	-3.84953e-06	-3.84206e-06	-3.59869e-06		0.406	-3.01334e-06	-2.33266e-06	-2.48562e-06	-2.88715e-06																			0.306	-2.20519e-06	-2.65133e-06	-4.61752e-06	-3.99994e-06		0.407	-7.75063e-07	-7.75311e-07
0.407	-3.77305e-06	-3.84953e-06	-3.84261e-06	-3.60605e-06		0.407	-3.06687e-06	-2.38046e-06	-2.49327e-06	-2.95407e-06																			0.307	-2.21794e-06	-2.71506e-06	-4.61752e-06	-4.00759e-06		0.408	-7.76981e-07	-7.78184e-07
0.408	-3.79854e-06	-3.86227e-06	-3.84589e-06	-3.61401e-06		0.408	-3.06687e-06	-2.36134e-06	-2.50092e-06	-3.01143e-06																			0.308	-2.26255e-06	-2.67682e-06	-4.6462e-06	-4.01524e-06		0.409	-7.80818e-07	-7.81053e-07
0.409	-3.82403e-06	-3.87502e-06	-3.87976e-06	-3.62262e-06		0.409	-3.04393e-06	-2.33266e-06	-2.49327e-06	-2.99231e-06																			0.309	-2.26893e-06	-2.65133e-06	-4.694e-06	-4.02288e-06		0.41	-7.84655e-07	-7.83916e-07
0.41	-3.83678e-06	-3.87502e-06	-3.89997e-06	-3.63078e-06		0.41	-3.02099e-06	-2.3709e-06	-2.51621e-06	-2.98275e-06																			0.31	-2.24981e-06	-2.64496e-06	-4.71312e-06	-4.04583e-06		0.411	-7.86574e-07	-7.86771e-07
0.411	-3.84953e-06	-3.87502e-06	-3.90051e-06	-3.63901e-06		0.411	-3.05158e-06	-2.39958e-06	-2.53916e-06	-2.98275e-06																			0.311	-2.2753e-06	-2.56848e-06	-4.76092e-06	-4.06112e-06		0.412	-7.88492e-07	-7.89619e-07
0.412	-3.86227e-06	-3.90051e-06	-3.90106e-06	-3.66011e-06		0.412	-3.15865e-06	-2.38046e-06	-2.5621e-06	-2.88715e-06																			0.312	-2.28167e-06	-2.62584e-06	-4.79916e-06	-4.06112e-06		0.413	-7.92329e-07	-7.92461e-07
0.413	-3.86227e-06	-3.92601e-06	-3.92073e-06	-3.6805e-06		0.413	-3.14336e-06	-2.36134e-06	-2.5621e-06	-2.89671e-06																			0.313	-2.24343e-06	-2.64496e-06	-4.81828e-06	-4.09936e-06		0.414	-7.96166e-07	-7.95297e-07
0.414	-3.86227e-06	-3.92601e-06	-3.95678e-06	-3.68904e-06		0.414	-3.07452e-06	-2.4187e-06	-2.54681e-06	-2.97319e-06																			0.314	-2.25618e-06	-2.60672e-06	-4.84696e-06	-4.12996e-06		0.415	-7.98085e-07	-7.98125e-07
0.415	-3.88777e-06	-3.93875e-06	-3.97645e-06	-3.69851e-06		0.415	-3.05158e-06	-2.44738e-06	-2.52386e-06	-2.98275e-06																			0.315	-2.26893e-06	-2.5876e-06	-4.89476e-06	-4.14525e-06		0.416	-8.00003e-07	-8.00949e-07
0.416	-3.91326e-06	-3.96425e-06	-3.977e-06	-3.72125e-06		0.416	-3.06687e-06	-2.4187e-06	-2.52386e-06	-2.96363e-06																			0.316	-2.23706e-06	-2.57485e-06	-4.94256e-06	-4.1529e-06		0.417	-8.0384e-07	-8.0377e-07
0.417	-3.91326e-06	-3.97699e-06	-3.97754e-06	-3.74373e-06		0.417	-3.12041e-06	-2.42826e-06	-2.53916e-06	-2.92539e-06																			0.317	-2.23706e-06	-2.60672e-06	-4.96168e-06	-4.1529e-06		0.418	-8.07677e-07	-8.06585e-07
0.418	-3.92601e-06	-3.98974e-06	-3.99721e-06	-3.7526e-06		0.418	-3.09747e-06	-2.4187e-06	-2.60034e-06	-2.97319e-06																			0.318	-2.25618e-06	-2.61309e-06	-4.99036e-06	-4.17584e-06		0.419	-8.09595e-07	-8.09392e-07
0.419	-3.9515e-06	-4.01524e-06	-4.03326e-06	-3.76215e-06		0.419	-3.10512e-06	-2.4187e-06	-2.60799e-06	-2.99231e-06																			0.319	-2.25618e-06	-2.60034e-06	-5.0286e-06	-4.19879e-06		0.42	-8.11514e-07	-8.12194e-07
0.42	-3.96425e-06	-4.02798e-06	-4.05238e-06	-3.77174e-06		0.42	-3.08982e-06	-2.44738e-06	-2.54681e-06	-2.97319e-06																			0.32	-2.29442e-06	-2.61946e-06	-5.0764e-06	-4.20644e-06		0.421	-8.15351e-07	-8.14994e-07
0.421	-3.97699e-06	-4.04073e-06	-4.05457e-06	-3.79411e-06		0.421	-3.08217e-06	-2.47606e-06	-2.58505e-06	-3.02099e-06																			0.321	-2.28805e-06	-2.62584e-06	-5.13377e-06	-4.22173e-06		0.422	-8.17269e-07	-8.17787e-07
0.422	-3.98974e-06	-4.05348e-06	-4.07369e-06	-3.81727e-06		0.422	-3.12806e-06	-2.43782e-06	-2.58505e-06	-3.05923e-06																			0.322	-2.28805e-06	-2.60672e-06	-5.14333e-06	-4.24468e-06		0.423	-8.19188e-07	-8.20576e-07
0.423	-4.00249e-06	-4.05348e-06	-4.10974e-06	-3.82722e-06		0.423	-3.12806e-06	-2.39958e-06	-2.54681e-06	-3.06879e-06																			0.323	-2.29442e-06	-2.60672e-06	-5.17201e-06	-4.25233e-06		0.424	-8.23025e-07	-8.23363e-07
0.424	-4.00249e-06	-4.06622e-06	-4.12941e-06	-3.8373e-06		0.424	-3.12041e-06	-2.45694e-06	-2.60034e-06	-3.07835e-06																			0.324	-2.30717e-06	-2.61309e-06	-5.21981e-06	-4.24468e-06		0.425	-8.26862e-07	-8.26146e-07
0.425	-4.01524e-06	-4.09172e-06	-4.12941e-06	-3.86044e-06		0.425	-3.14336e-06	-2.44738e-06	-2.58505e-06	-3.07835e-06																			0.325	-2.35178e-06	-2.61309e-06	-5.24849e-06	-4.25233e-06		0.426	-8.2878e-07	-8.28921e-07
0.426	-4.02798e-06	-4.09172e-06	-4.13214e-06	-3.87068e-06		0.426	-3.23513e-06	-2.40914e-06	-2.54681e-06	-3.03055e-06																			0.326	-2.33266e-06	-2.63221e-06	-5.29629e-06	-4.28292e-06		0.427	-8.30699e-07	-8.31693e-07
0.427	-4.04073e-06	-4.11721e-06	-4.1682e-06	-3.88052e-06		0.427	-3.24278e-06	-2.4665e-06	-2.58505e-06	-2.99231e-06																			0.327	-2.33266e-06	-2.64496e-06	-5.33453e-06	-4.30586e-06		0.428	-8.34536e-07	-8.34459e-07
0.428	-4.06622e-06	-4.1427e-06	-4.2037e-06	-3.90308e-06		0.428	-3.1663e-06	-2.49518e-06	-2.62329e-06	-3.02099e-06																			0.328	-2.33266e-06	-2.63858e-06	-5.37277e-06	-4.31351e-06		0.429	-8.38372e-07	-8.3722e-07
0.429	-4.09172e-06	-4.1427e-06	-4.20862e-06	-3.91381e-06		0.429	-3.17395e-06	-2.47606e-06	-2.66153e-06	-3.04967e-06																			0.329	-2.28167e-06	-2.64496e-06	-5.41101e-06	-4.32881e-06		0.43	-8.40291e-07	-8.39974e-07
0.43	-4.09172e-06	-4.1682e-06	-4.22501e-06	-3.93757e-06		0.43	-3.23513e-06	-2.48562e-06	-2.64623e-06	-3.07835e-06																			0.33	-2.29442e-06	-2.67045e-06	-5.43969e-06	-4.32116e-06		0.431	-8.42209e-07	-8.42722e-07
0.431	-4.09172e-06	-4.18094e-06	-4.24468e-06	-3.94866e-06		0.431	-3.29632e-06	-2.54298e-06	-2.65388e-06	-3.09747e-06																			0.331	-2.33903e-06	-2.70869e-06	-5.48749e-06	-4.32116e-06		0.432	-8.44128e-07	-8.45462e-07
0.432	-4.12996e-06	-4.19369e-06	-4.2638e-06	-3.96013e-06		0.432	-3.25808e-06	-2.57166e-06	-2.66918e-06	-3.06879e-06																			0.332	-2.33903e-06	-2.72144e-06	-5.53529e-06	-4.35175e-06		0.433	-8.47965e-07	-8.48195e-07
0.433	-4.1682e-06	-4.20644e-06	-4.28292e-06	-3.98432e-06		0.433	-3.24278e-06	-2.57166e-06	-2.66153e-06	-3.07835e-06																			0.333	-2.31991e-06	-2.67045e-06	-5.56397e-06	-4.37469e-06		0.434	-8.51802e-07	-8.50922e-07
0.434	-4.15545e-06	-4.21918e-06	-4.30204e-06	-4.00889e-06		0.434	-3.28867e-06	-2.53342e-06	-2.67682e-06	-3.07835e-06																			0.334	-2.31991e-06	-2.67682e-06	-5.60221e-06	-4.40529e-06		0.435	-8.5372e-07	-8.53641e-07
0.435	-4.15545e-06	-4.24468e-06	-4.32061e-06	-4.03333e-06		0.435	-3.30396e-06	-2.45694e-06	-2.66918e-06	-3.02099e-06																			0.335	-2.33903e-06	-2.68957e-06	-5.64045e-06	-4.41293e-06		0.436	-8.57557e-07	-8.56353e-07
0.436	-4.19369e-06	-4.27017e-06	-4.34246e-06	-4.04455e-06		0.436	-3.36515e-06	-2.44738e-06	-2.69212e-06	-3.12615e-06																			0.336	-2.34541e-06	-2.64496e-06	-5.67869e-06	-4.42823e-06		0.437	-8.59476e-07	-8.59056e-07
0.437	-4.20644e-06	-4.28292e-06	-4.37579e-06	-4.05671e-06		0.437	-3.40339e-06	-2.5143e-06	-2.69977e-06	-3.16439e-06																			0.337	-2.33903e-06	-2.66408e-06	-5.71693e-06	-4.44353e-06		0.438	-8.61394e-07	-8.61749e-07
0.438	-4.21918e-06	-4.30841e-06	-4.37852e-06	-4.08168e-06		0.438	-3.3728e-06	-2.59078e-06	-2.74566e-06	-3.10703e-06																			0.338	-2.32629e-06	-2.67682e-06	-5.77429e-06	-4.45882e-06		0.439	-8.65231e-07	-8.64433e-07
0.439	-4.21918e-06	-4.32116e-06	-4.3807e-06	-4.10645e-06		0.439	-3.3728e-06	-2.58122e-06	-2.76095e-06	-3.14527e-06																			0.339	-2.32629e-06	-2.67045e-06	-5.82209e-06	-4.47412e-06		0.44	-8.6715e-07	-8.67108e-07
0.44	-4.24468e-06	-4.32116e-06	-4.41621e-06	-4.1191e-06		0.44	-3.40339e-06	-2.57166e-06	-2.74566e-06	-3.15483e-06																			0.34	-2.33903e-06	-2.6577e-06	-5.85077e-06	-4.46647e-06		0.441	-8.69068e-07	-8.69773e-07
0.441	-4.28292e-06	-4.34665e-06	-4.45391e-06	-4.13271e-06		0.441	-3.49517e-06	-2.59078e-06	-2.73801e-06	-3.13571e-06																			0.341	-2.31354e-06	-2.6577e-06	-5.89857e-06	-4.46647e-06		0.442	-8.72905e-07	-8.72429e-07
0.442	-4.29566e-06	-4.3594e-06	-4.47412e-06	-4.15815e-06		0.442	-3.47222e-06	-2.58122e-06	-2.69212e-06	-3.12615e-06																			0.342	-2.34541e-06	-2.65133e-06	-5.93681e-06	-4.48177e-06		0.443	-8.74823e-07	-8.75073e-07
0.443	-4.3339e-06	-4.38489e-06	-4.49488e-06	-4.18278e-06		0.443	-3.47987e-06	-2.54298e-06	-2.73801e-06	-3.13571e-06																			0.343	-2.40914e-06	-2.62584e-06	-5.97505e-06	-4.49706e-06		0.444	-8.7866e-07	-8.77707e-07
0.444	-4.34665e-06	-4.39764e-06	-4.53039e-06	-4.19554e-06		0.444	-3.58694e-06	-2.55254e-06	-2.7686e-06	-3.15483e-06																			0.344	-2.37727e-06	-2.6577e-06	-6.00373e-06	-4.50471e-06		0.445	-8.82497e-07	-8.80331e-07
0.445	-4.34665e-06	-4.42313e-06	-4.54896e-06	-4.2082e-06		0.445	-3.52576e-06	-2.59078e-06	-2.7686e-06	-3.19307e-06																			0.345	-2.40914e-06	-2.66408e-06	-6.03241e-06	-4.49706e-06		0.446	-8.82497e-07	-8.82943e-07
0.446	-4.37214e-06	-4.43588e-06	-4.55333e-06	-4.22064e-06		0.446	-3.38045e-06	-2.60034e-06	-2.77625e-06	-3.27911e-06																			0.346	-2.42826e-06	-2.66408e-06	-6.08021e-06	-4.51236e-06		0.447	-8.84416e-07	-8.85548e-07
0.447	-4.38489e-06	-4.43588e-06	-4.58884e-06	-4.24558e-06		0.447	-3.32691e-06	-2.64814e-06	-2.76095e-06	-3.27911e-06																			0.347	-2.34541e-06	-2.71506e-06	-6.12801e-06	-4.54295e-06		0.448	-8.88253e-07	-8.88146e-07
0.448	-4.41039e-06	-4.48687e-06	-4.6238e-06	-4.27079e-06		0.448	-3.44163e-06	-2.64814e-06	-2.79154e-06	-3.22175e-06																			0.348	-2.32629e-06	-2.70232e-06	-6.18537e-06	-4.55825e-06		0.449	-8.90171e-07	-8.90734e-07
0.449	-4.42313e-06	-4.52511e-06	-4.63036e-06	-4.28419e-06		0.449	-3.51811e-06	-2.61946e-06	-2.79919e-06	-3.20263e-06																			0.349	-2.35815e-06	-2.63858e-06	-6.22361e-06	-4.57354e-06		0.45	-8.9209e-07	-8.93315e-07
0.45	-4.43588e-06	-4.53785e-06	-4.66477e-06	-4.31016e-06		0.45	-3.52576e-06	-2.61946e-06	-2.82214e-06	-3.20263e-06																			0.35	-2.36453e-06	-2.61946e-06	-6.26185e-06	-4.57354e-06		0.451	-8.95927e-07	-8.95894e-07
0.451	-4.46137e-06	-4.5506e-06	-4.70192e-06	-4.33587e-06		0.451	-3.53341e-06	-2.61946e-06	-2.87567e-06	-3.29823e-06																			0.351	-2.3709e-06	-2.62584e-06	-6.30965e-06	-4.58119e-06		0.452	-8.97845e-07	-8.98466e-07
0.452	-4.47412e-06	-4.56335e-06	-4.72487e-06	-4.34968e-06		0.452	-3.5487e-06	-2.6577e-06	-2.82978e-06	-3.26955e-06																			0.352	-2.35815e-06	-2.70232e-06	-6.34789e-06	-4.58884e-06		0.453	-9.01682e-07	-9.01033e-07
0.453	-4.51236e-06	-4.57609e-06	-4.75928e-06	-4.37596e-06		0.453	-3.61754e-06	-2.63858e-06	-2.82978e-06	-3.24087e-06																			0.353	-2.35178e-06	-2.72781e-06	-6.3957e-06	-4.61943e-06		0.454	-9.05519e-07	-9.03594e-07
0.454	-4.53785e-06	-4.60159e-06	-4.78059e-06	-4.40263e-06		0.454	-3.62518e-06	-2.62902e-06	-2.88332e-06	-3.26955e-06																			0.354	-2.37727e-06	-2.68957e-06	-6.45306e-06	-4.67297e-06		0.455	-9.05519e-07	-9.06146e-07
0.455	-4.52511e-06	-4.63983e-06	-4.79916e-06	-4.4177e-06		0.455	-3.58694e-06	-2.62902e-06	-2.85273e-06	-3.23131e-06																			0.355	-2.39002e-06	-2.7533e-06	-6.51042e-06	-4.68062e-06		0.456	-9.07438e-07	-9.08691e-07
0.456	-4.52511e-06	-4.66532e-06	-4.81828e-06	-4.43308e-06		0.456	-3.64048e-06	-2.61946e-06	-2.85273e-06	-3.24087e-06																			0.356	-2.36453e-06	-2.76605e-06	-6.55822e-06	-4.66532e-06		0.457	-9.11274e-07	-9.11232e-07
0.457	-4.56335e-06	-4.69081e-06	-4.83685e-06	-4.46088e-06		0.457	-3.67872e-06	-2.62902e-06	-2.91391e-06	-3.30779e-06																			0.357	-2.34541e-06	-2.72144e-06	-6.59646e-06	-4.66532e-06		0.458	-9.13193e-07	-9.13769e-07
0.458	-4.60159e-06	-4.71631e-06	-4.85816e-06	-4.4889e-06		0.458	-3.62518e-06	-2.66726e-06	-2.88332e-06	-3.40339e-06																			0.358	-2.40277e-06	-2.72144e-06	-6.64426e-06	-4.67297e-06		0.459	-9.1703e-07	-9.16301e-07
0.459	-4.62708e-06	-4.72905e-06	-4.89312e-06	-4.5057e-06		0.459	-3.63283e-06	-2.73418e-06	-2.85273e-06	-3.43207e-06																			0.359	-2.43463e-06	-2.74693e-06	-6.69206e-06	-4.69591e-06		0.46	-9.20867e-07	-9.18825e-07
0.46	-4.63983e-06	-4.75455e-06	-4.91388e-06	-4.5349e-06		0.46	-3.64813e-06	-2.74374e-06	-2.87567e-06	-3.44163e-06																			0.36	-2.42189e-06	-2.76605e-06	-6.74942e-06	-4.71121e-06		0.461	-9.20867e-07	-9.21341e-07
0.461	-4.67807e-06	-4.75455e-06	-4.93464e-06	-4.56327e-06		0.461	-3.69402e-06	-2.7055e-06	-2.86803e-06	-3.44163e-06																			0.361	-2.43463e-06	-2.74693e-06	-6.80678e-06	-4.7418e-06		0.462	-9.22785e-07	-9.23853e-07
0.462	-4.71631e-06	-4.78004e-06	-4.96906e-06	-4.5788e-06		0.462	-3.79344e-06	-2.66726e-06	-2.87567e-06	-3.37471e-06																			0.362	-2.40277e-06	-2.72144e-06	-6.83546e-06	-4.77239e-06		0.463	-9.26622e-07	-9.26362e-07
0.463	-4.71631e-06	-4.81828e-06	-4.992e-06	-4.60719e-06		0.463	-3.7552e-06	-2.68638e-06	-2.86038e-06	-3.33647e-06																			0.363	-2.38365e-06	-2.74056e-06	-6.90238e-06	-4.77239e-06		0.464	-9.28541e-07	-9.28866e-07
0.464	-4.71631e-06	-4.81828e-06	-5.02806e-06	-4.63622e-06		0.464	-3.7552e-06	-2.71506e-06	-2.86803e-06	-3.39383e-06																			0.364	-2.40914e-06	-2.77242e-06	-6.95018e-06	-4.79534e-06		0.465	-9.30459e-07	-9.31366e-07
0.465	-4.7418e-06	-4.85652e-06	-5.06739e-06	-4.66483e-06		0.465	-3.80874e-06	-2.74374e-06	-2.90627e-06	-3.42251e-06																			0.365	-2.43463e-06	-2.80429e-06	-6.97886e-06	-4.81063e-06		0.466	-9.34296e-07	-9.33863e-07
0.466	-4.79279e-06	-4.86927e-06	-5.10345e-06	-4.694e-06		0.466	-3.77814e-06	-2.71506e-06	-2.92156e-06	-3.40339e-06																			0.366	-2.42826e-06	-2.82341e-06	-7.05534e-06	-4.81063e-06		0.467	-9.36215e-07	-9.36354e-07
0.467	-4.81828e-06	-4.88202e-06	-5.12584e-06	-4.71081e-06		0.467	-3.87757e-06	-2.7533e-06	-2.95215e-06	-3.41295e-06																			0.367	-2.40914e-06	-2.82341e-06	-7.10314e-06	-4.84123e-06		0.468	-9.38133e-07	-9.3884e-07
0.468	-4.84378e-06	-4.92026e-06	-5.16244e-06	-4.73908e-06		0.468	-3.90051e-06	-2.87759e-06	-2.93686e-06	-3.46075e-06																			0.368	-2.44101e-06	-2.82341e-06	-7.14138e-06	-4.84123e-06		0.469	-9.4197e-07	-9.41325e-07
0.469	-4.86927e-06	-4.933e-06	-5.19959e-06	-4.76885e-06		0.469	-3.86992e-06	-2.81066e-06	-2.94451e-06	-3.48943e-06																			0.369	-2.46013e-06	-2.82341e-06	-7.19874e-06	-4.85652e-06		0.47	-9.43888e-07	-9.43806e-07
0.47	-4.86927e-06	-4.97124e-06	-5.22035e-06	-4.78731e-06		0.47	-3.90816e-06	-2.7533e-06	-2.9598e-06	-3.48943e-06																			0.37	-2.4665e-06	-2.80429e-06	-7.24654e-06	-4.87182e-06		0.471	-9.45807e-07	-9.46283e-07
0.471	-4.89476e-06	-4.99674e-06	-5.23838e-06	-4.80493e-06		0.471	-3.84698e-06	-2.79154e-06	-2.95215e-06	-3.50855e-06																			0.371	-2.49199e-06	-2.78517e-06	-7.29434e-06	-4.87182e-06		0.472	-9.47725e-07	-9.48754e-07
0.472	-4.933e-06	-5.03498e-06	-5.25968e-06	-4.83444e-06		0.472	-3.87757e-06	-2.82022e-06	-2.96745e-06	-3.58503e-06																			0.372	-2.45375e-06	-2.80429e-06	-7.3517e-06	-4.89476e-06		0.473	-9.51562e-07	-9.51225e-07
0.473	-4.9585e-06	-5.07322e-06	-5.2941e-06	-4.86413e-06		0.473	-3.90816e-06	-2.82978e-06	-2.9751e-06	-3.59459e-06																			0.373	-2.42189e-06	-2.75968e-06	-7.3995e-06	-4.90241e-06		0.474	-9.55399e-07	-9.53691e-07
0.474	-4.97124e-06	-5.08596e-06	-5.3165e-06	-4.88165e-06		0.474	-3.9464e-06	-2.8011e-06	-3.02863e-06	-3.51811e-06																			0.374	-2.43463e-06	-2.74693e-06	-7.42818e-06	-4.933e-06		0.475	-9.55399e-07	-9.56149e-07
0.475	-4.99674e-06	-5.1242e-06	-5.35474e-06	-4.9119e-06		0.475	-3.98464e-06	-2.8489e-06	-3.05923e-06	-3.52767e-06																			0.375	-2.42189e-06	-2.80429e-06	-7.46643e-06	-4.91771e-06		0.476	-9.57318e-07	-9.58604e-07
0.476	-5.03498e-06	-5.13695e-06	-5.40991e-06	-4.94244e-06		0.476	-3.9617e-06	-2.88715e-06	-3.04393e-06	-3.62327e-06																			0.376	-2.40914e-06	-2.81066e-06	-7.54291e-06	-4.92535e-06		0.477	-9.61155e-07	-9.61058e-07
0.477	-5.04772e-06	-5.1497e-06	-5.4487e-06	-4.97336e-06		0.477	-3.97699e-06	-2.88715e-06	-3.08982e-06	-3.68063e-06																			0.377	-2.39639e-06	-2.82978e-06	-7.61939e-06	-4.95595e-06		0.478	-9.63073e-07	-9.63506e-07
0.478	-5.07322e-06	-5.17519e-06	-5.46837e-06	-5.00453e-06		0.478	-4.04583e-06	-2.82022e-06	-3.11276e-06	-3.67107e-06																			0.378	-2.40277e-06	-2.8489e-06	-7.69587e-06	-4.94065e-06		0.479	-9.6691e-07	-9.65949e-07
0.479	-5.08596e-06	-5.20069e-06	-5.48858e-06	-5.03583e-06		0.479	-4.09172e-06	-2.82978e-06	-3.08982e-06	-3.68063e-06																			0.379	-2.40277e-06	-2.84253e-06	-7.74367e-06	-4.94065e-06		0.48	-9.70747e-07	-9.68386e-07
0.48	-5.11146e-06	-5.26442e-06	-5.52518e-06	-5.067e-06		0.48	-4.03053e-06	-2.86803e-06	-3.10511e-06	-3.65195e-06																			0.38	-2.39639e-06	-2.84253e-06	-7.76279e-06	-4.9483e-06		0.481	-9.70747e-07	-9.70815e-07
0.481	-5.1497e-06	-5.28991e-06	-5.56342e-06	-5.08604e-06		0.481	-4.06877e-06	-2.85846e-06	-3.151e-06	-3.62327e-06																			0.381	-2.40277e-06	-2.79792e-06	-7.82015e-06	-4.97889e-06		0.482	-9.70747e-07	-9.73238e-07
0.482	-5.17519e-06	-5.31541e-06	-5.60439e-06	-5.11822e-06		0.482	-4.16055e-06	-2.87759e-06	-3.17395e-06	-3.67107e-06																			0.382	-2.36453e-06	-2.79792e-06	-7.87751e-06	-5.00184e-06		0.483	-9.74584e-07	-9.7566e-07
0.483	-5.22618e-06	-5.35365e-06	-5.65684e-06	-5.16231e-06		0.483	-4.1529e-06	-2.90627e-06	-3.151e-06	-3.72843e-06																			0.383	-2.40277e-06	-2.82978e-06	-7.93487e-06	-4.99419e-06		0.484	-9.78421e-07	-9.78077e-07
0.484	-5.25167e-06	-5.36639e-06	-5.67869e-06	-5.18182e-06		0.484	-4.18349e-06	-2.87759e-06	-3.17395e-06	-3.73799e-06																			0.384	-2.45375e-06	-2.84253e-06	-8.01135e-06	-4.99419e-06		0.485	-9.8034e-07	-9.80486e-07
0.485	-5.26442e-06	-5.40463e-06	-5.70054e-06	-5.20187e-06		0.485	-4.22938e-06	-2.88715e-06	-3.20454e-06	-3.74755e-06																			0.385	-2.42826e-06	-2.82341e-06	-8.07827e-06	-5.00948e-06		0.486	-9.84176e-07	-9.8289e-07
0.486	-5.28991e-06	-5.43013e-06	-5.75353e-06	-5.23447e-06		0.486	-4.23703e-06	-2.93495e-06	-3.22748e-06	-3.73799e-06																			0.386	-2.44101e-06	-2.7788e-06	-8.13563e-06	-5.02478e-06		0.487	-9.86095e-07	-9.85287e-07
0.487	-5.31541e-06	-5.44287e-06	-5.79232e-06	-5.26721e-06		0.487	-4.25233e-06	-2.91583e-06	-3.21984e-06	-3.73799e-06																			0.387	-2.44738e-06	-2.83616e-06	-8.20255e-06	-5.04008e-06		0.488	-9.88013e-07	-9.87676e-07
0.488	-5.35365e-06	-5.46837e-06	-5.81417e-06	-5.30009e-06		0.488	-4.32881e-06	-2.97319e-06	-3.21219e-06	-3.76667e-06																			0.388	-2.42826e-06	-2.85528e-06	-8.25991e-06	-5.04772e-06		0.489	-9.9185e-07	-9.90058e-07
0.489	-5.37914e-06	-5.50661e-06	-5.85022e-06	-5.33311e-06		0.489	-4.37469e-06	-3.04011e-06	-3.25808e-06	-3.82403e-06																			0.389	-2.43463e-06	-2.79792e-06	-8.30771e-06	-5.07067e-06		0.49	-9.93769e-07	-9.92432e-07
0.49	-5.39189e-06	-5.55759e-06	-5.88846e-06	-5.36628e-06		0.49	-4.29057e-06	-3.01143e-06	-3.21984e-06	-3.89095e-06																			0.39	-2.47287e-06	-2.81704e-06	-8.36507e-06	-5.09361e-06		0.491	-9.93769e-07	-9.94798e-07
0.491	-5.44287e-06	-5.58309e-06	-5.92944e-06	-5.38684e-06		0.491	-4.31351e-06	-2.98275e-06	-3.21219e-06	-3.87183e-06																			0.391	-2.47925e-06	-2.84253e-06	-8.44155e-06	-5.08596e-06		0.492	-9.95687e-07	-9.97161e-07
0.492	-5.48111e-06	-5.62133e-06	-5.98188e-06	-5.42028e-06		0.492	-4.42823e-06	-3.00187e-06	-3.31926e-06	-3.87183e-06																			0.392	-2.44738e-06	-2.8744e-06	-8.48935e-06	-5.08596e-06		0.493	-9.99524e-07	-9.99519e-07
0.493	-5.49386e-06	-5.65957e-06	-6.00428e-06	-5.45387e-06		0.493	-4.44353e-06	-3.00187e-06	-3.38045e-06	-3.92919e-06																			0.393	-2.44101e-06	-2.91264e-06	-8.52759e-06	-5.10891e-06		0.494	-1.00144e-06	-1.00187e-06
0.494	-5.50661e-06	-5.67232e-06	-6.0234e-06	-5.4876e-06		0.494	-4.48177e-06	-3.00187e-06	-3.33456e-06	-3.87183e-06																			0.394	-2.44101e-06	-2.86165e-06	-8.60407e-06	-5.1242e-06		0.495	-1.00336e-06	-1.00422e-06
0.495	-5.5321e-06	-5.7233e-06	-6.06219e-06	-5.52147e-06		0.495	-4.47412e-06	-3.03055e-06	-3.29632e-06	-3.92919e-06																			0.395	-2.42826e-06	-2.8489e-06	-8.671e-06	-5.13185e-06		0.496	-1.0072e-06	-1.00657e-06
0.496	-5.57034e-06	-5.7488e-06	-6.11682e-06	-5.54274e-06		0.496	-4.45117e-06	-3.10703e-06	-3.3422e-06	-4.00568e-06																			0.396	-2.44101e-06	-2.88715e-06	-8.72836e-06	-5.1242e-06		0.497	-1.00912e-06	-1.00891e-06
0.497	-5.62133e-06	-5.77429e-06	-6.15724e-06	-5.5769e-06		0.497	-4.48177e-06	-3.12615e-06	-3.3728e-06	-3.91963e-06																			0.397	-2.4665e-06	-2.88715e-06	-8.79528e-06	-5.1395e-06		0.498	-1.01104e-06	-1.01125e-06
0.498	-5.65957e-06	-5.81253e-06	-6.19493e-06	-5.62394e-06		0.498	-4.52001e-06	-3.11659e-06	-3.42633e-06	-3.92919e-06																			0.398	-2.47288e-06	-2.86803e-06	-8.85264e-06	-5.17009e-06		0.499	-1.01295e-06	-1.01358e-06
0.499	-5.67232e-06	-5.83802e-06	-6.23317e-06	-5.65838e-06		0.499	-4.5659e-06	-3.14527e-06	-3.44163e-06	-3.98655e-06																			0.399	-2.4665e-06	-2.82978e-06	-8.91e-06	-5.20068e-06		0.5	-1.01487e-06	-1.01591e-06
0.5	-5.71056e-06	-5.88901e-06	-6.27141e-06	-5.69296e-06		0.5	-4.60414e-06	-3.15483e-06	-3.42633e-06	-4.04392e-06																			0.4	-2.47287e-06	-2.82341e-06	-8.98648e-06	-5.21598e-06		0.501	-1.01871e-06	-1.01823e-06
																													0.401	-2.46013e-06	-2.86802e-06	-9.06296e-06	-5.21598e-06		0.502	-1.02063e-06	-1.02055e-06
																													0.402	-2.4665e-06	-2.88715e-06	-9.12032e-06	-5.23128e-06		0.503	-1.02255e-06	-1.02287e-06
																													0.403	-2.46013e-06	-2.86165e-06	-9.17768e-06	-5.23893e-06		0.504	-1.02638e-06	-1.02518e-06
																													0.404	-2.42826e-06	-2.85528e-06	-9.22548e-06	-5.26952e-06		0.505	-1.0283e-06	-1.02749e-06
																													0.405	-2.43463e-06	-2.8489e-06	-9.27328e-06	-5.28481e-06		0.506	-1.0283e-06	-1.02979e-06
																													0.406	-2.47287e-06	-2.82341e-06	-9.35932e-06	-5.28481e-06		0.507	-1.03214e-06	-1.03209e-06
																													0.407	-2.492e-06	-2.79792e-06	-9.42624e-06	-5.30011e-06		0.508	-1.03598e-06	-1.03439e-06
																													0.408	-2.47925e-06	-2.81704e-06	-9.4836e-06	-5.32305e-06		0.509	-1.03598e-06	-1.03668e-06
																													0.409	-2.51112e-06	-2.83616e-06	-9.54096e-06	-5.33835e-06		0.51	-1.03789e-06	-1.03896e-06
																													0.41	-2.51749e-06	-2.8489e-06	-9.59832e-06	-5.33835e-06		0.511	-1.04173e-06	-1.04125e-06
																													0.411	-2.46013e-06	-2.8489e-06	-9.6748e-06	-5.36894e-06		0.512	-1.04365e-06	-1.04353e-06
																													0.412	-2.44738e-06	-2.8744e-06	-9.73217e-06	-5.39953e-06		0.513	-1.04557e-06	-1.04581e-06
																													0.413	-2.45375e-06	-2.8744e-06	-9.77997e-06	-5.39954e-06		0.514	-1.0494e-06	-1.04808e-06
																													0.414	-2.43463e-06	-2.82341e-06	-9.82777e-06	-5.41483e-06		0.515	-1.05132e-06	-1.05035e-06
																													0.415	-2.4665e-06	-2.84253e-06	-9.88513e-06	-5.42248e-06		0.516	-1.05132e-06	-1.05262e-06
																													0.416	-2.51112e-06	-2.85528e-06	-9.97117e-06	-5.43778e-06		0.517	-1.05324e-06	-1.05488e-06
																													0.417	-2.54936e-06	-2.85528e-06	-1.00285e-05	-5.44542e-06		0.518	-1.05708e-06	-1.05715e-06
																													0.418	-2.52386e-06	-2.88715e-06	-1.00763e-05	-5.44542e-06		0.519	-1.06092e-06	-1.05941e-06
																													0.419	-2.51112e-06	-2.89989e-06	-1.01337e-05	-5.49131e-06		0.52	-1.06283e-06	-1.06166e-06
																													0.42	-2.53661e-06	-2.8744e-06	-1.0191e-05	-5.49131e-06		0.521	-1.06283e-06	-1.06391e-06
																													0.421	-2.51749e-06	-2.89352e-06	-1.02675e-05	-5.49896e-06		0.522	-1.06475e-06	-1.06616e-06
																													0.422	-2.50474e-06	-2.91264e-06	-1.03249e-05	-5.5219e-06		0.523	-1.06859e-06	-1.06841e-06
																													0.423	-2.49837e-06	-2.8744e-06	-1.03727e-05	-5.51426e-06		0.524	-1.07051e-06	-1.07065e-06
																													0.424	-2.53661e-06	-2.88077e-06	-1.043e-05	-5.52955e-06		0.525	-1.07243e-06	-1.0729e-06
																													0.425	-2.56848e-06	-2.92539e-06	-1.05161e-05	-5.54485e-06		0.526	-1.07626e-06	-1.07514e-06
																													0.426	-2.54298e-06	-2.93176e-06	-1.0583e-05	-5.56779e-06		0.527	-1.07818e-06	-1.07738e-06
																													0.427	-2.55573e-06	-2.93813e-06	-1.06117e-05	-5.59074e-06		0.528	-1.07818e-06	-1.07962e-06
																													0.428	-2.55573e-06	-2.96363e-06	-1.06882e-05	-5.59838e-06		0.529	-1.08202e-06	-1.08185e-06
																													0.429	-2.53024e-06	-2.98912e-06	-1.07647e-05	-5.62133e-06		0.53	-1.08586e-06	-1.08409e-06
																													0.43	-2.53024e-06	-2.93813e-06	-1.08125e-05	-5.63662e-06		0.531	-1.08586e-06	-1.08631e-06
																													0.431	-2.52386e-06	-2.84253e-06	-1.08603e-05	-5.65192e-06		0.532	-1.08777e-06	-1.08854e-06
																													0.432	-2.49837e-06	-2.86165e-06	-1.08985e-05	-5.69016e-06		0.533	-1.09161e-06	-1.09077e-06
																													0.433	-2.47287e-06	-2.93176e-06	-1.0975e-05	-5.69016e-06		0.534	-1.09353e-06	-1.09299e-06
																													0.434	-2.47925e-06	-2.91901e-06	-1.10323e-05	-5.69016e-06		0.535	-1.09353e-06	-1.09521e-06
																													0.435	-2.48562e-06	-2.88715e-06	-1.1061e-05	-5.70546e-06		0.536	-1.09737e-06	-1.09743e-06
																													0.436	-2.492e-06	-2.91901e-06	-1.11375e-05	-5.71311e-06		0.537	-1.1012e-06	-1.09964e-06
																													0.437	-2.49837e-06	-2.91264e-06	-1.11949e-05	-5.71311e-06		0.538	-1.1012e-06	-1.10185e-06
																													0.438	-2.50474e-06	-2.86165e-06	-1.12427e-05	-5.7284e-06		0.539	-1.10312e-06	-1.10407e-06
																													0.439	-2.51112e-06	-2.88077e-06	-1.13e-05	-5.76664e-06		0.54	-1.10696e-06	-1.10628e-06
																													0.44	-2.49837e-06	-2.92539e-06	-1.13478e-05	-5.78194e-06		0.541	-1.10888e-06	-1.10849e-06
																													0.441	-2.49837e-06	-2.90627e-06	-1.14147e-05	-5.78194e-06		0.542	-1.1108e-06	-1.1107e-06
																													0.442	-2.51749e-06	-2.86803e-06	-1.14817e-05	-5.78959e-06		0.543	-1.11271e-06	-1.1129e-06
																													0.443	-2.54298e-06	-2.91901e-06	-1.15486e-05	-5.79723e-06		0.544	-1.11463e-06	-1.11511e-06
																													0.444	-2.57485e-06	-2.99549e-06	-1.15964e-05	-5.81253e-06		0.545	-1.11847e-06	-1.11732e-06
																													0.445	-2.5876e-06	-2.98275e-06	-1.16346e-05	-5.85077e-06		0.546	-1.12039e-06	-1.11952e-06
																													0.446	-2.59397e-06	-2.93176e-06	-1.17015e-05	-5.88901e-06		0.547	-1.12039e-06	-1.12173e-06
																													0.447	-2.60672e-06	-2.91264e-06	-1.17493e-05	-5.89666e-06		0.548	-1.12231e-06	-1.12393e-06
																													0.448	-2.60034e-06	-2.92539e-06	-1.17971e-05	-5.90431e-06		0.549	-1.12614e-06	-1.12614e-06
																													0.449	-2.5621e-06	-2.95725e-06	-1.18545e-05	-5.9196e-06		0.55	-1.12806e-06	-1.12835e-06
																													0.45	-2.54936e-06	-2.93813e-06	-1.19119e-05	-5.9349e-06		0.551	-1.12998e-06	-1.13056e-06
																													0.451	-2.54298e-06	-2.95088e-06	-1.19883e-05	-5.97314e-06		0.552	-1.13382e-06	-1.13277e-06
																													0.452	-2.54936e-06	-2.95725e-06	-1.20266e-05	-5.98844e-06		0.553	-1.13574e-06	-1.13498e-06
																													0.453	-2.5621e-06	-2.95088e-06	-1.20744e-05	-5.98844e-06		0.554	-1.13574e-06	-1.13718e-06
																													0.454	-2.57485e-06	-2.95088e-06	-1.21317e-05	-6.01903e-06		0.555	-1.13957e-06	-1.13939e-06
																													0.455	-2.54936e-06	-2.94451e-06	-1.21795e-05	-6.03432e-06		0.556	-1.14341e-06	-1.1416e-06
																													0.456	-2.54298e-06	-2.98912e-06	-1.2256e-05	-6.04962e-06		0.557	-1.14341e-06	-1.1438e-06
[truncated: 344 more rows]

## Sheet: Figure S5
Figure S5
	1 min	5 min	15 min	40 min	90 min	120 min
[truncated: 6 more rows]

## Sheet: Figure S6
Figure S6 (FCCP)									Figure S6 (ROT&AA)									Figure S6 (OM)
[truncated: 214 more rows]

[truncated: 6 more sheets: Figure S7, Figure S8, Figure S10, Figure S11, Figure S14, Figure S15]
